# Supplementary material for: Fluorescence signatures of SARS-CoV-2 spike S1 proteins and a human ACE-2: excitation-emission maps and fluorescence lifetimes
Source: J Biomed Opt. 2022 May 28;27(5):050501. doi: 10.1117/1.JBO.27.5.050501 (PMC9142794; doi:10.1117/1.JBO.27.5.050501)
Supplement: Supplementary file 1 [file JBO_027_050501_SD001.txt]

Excitation Wavelength 280 nm
Emission Wavelength (nm)	PBS	S1_fullLength	hACE2	S1_fullLength+hACE2
290	894.678.711	386.125.903	12.682.458	74.667.627	187.115.605
291	849.991.516	468.252.734	141.665.264	883.594.238	201.288.867
292	902.689.148	470.683.545	152.323.555	993.335.742	22.096.877
293	862.689.026	54.972.915	154.015.059	11.590.208	248.523.906
294	612.918.701	567.019.824	166.890.391	117.730.889	285.621.699
295	102.100.574	60.292.959	182.838.496	142.372.148	31.282.584
296	76.753.009	680.821.777	187.933.438	159.393.408	348.317.188
297	665.988.342	678.930.225	204.306.387	190.586.758	385.322.734
298	867.168.579	75.699.126	225.229.395	21.981.293	433.263.203
299	715.578.491	794.555.225	23.667.041	25.484.543	492.216.094
300	800.238.892	881.566.602	262.377.617	299.745.371	537.195.586
301	784.445.068	950.190.625	267.811.523	344.110.078	603.045.234
302	687.000.793	97.742.207	29.026.502	380.704.102	659.468.984
303	922.539.368	101.369.326	309.410.215	422.920.273	717.773.125
304	836.983.093	113.405.947	320.007.344	462.922.813	770.719.766
305	112.087.683	118.200.547	352.137.461	502.116.289	83811.25
306	138.807.239	128.095.977	366.503.906	52.848.043	881.846.953
307	25.109.729	136.538.975	390.951.016	580.005.703	967.646.172
308	41.627.251	15.947.999	417.237.344	624.207.734	103.391.766
309	62.357.959	18.762.707	469.516.133	671.700.156	109431.43
310	832.964.258	211.806.758	509.075.508	726.323.984	117.506.344
311	913.294.238	223.504.805	535.373.242	791.012.031	123.562.094
312	938.225.977	22.435.332	545.816.523	817.965.781	129.518.367
313	77.877.041	223.282.734	553.036.719	84171.5	133.898.984
314	582.225.879	20.560.877	558.889.922	868.080.078	136.630.563
315	347.834.717	185.508.301	542.881.172	881.525.781	140.028.234
316	203.828.186	177.274.883	546.712.695	893.826.016	144.305.859
317	120.996.521	167.971.973	558.519.336	919.858.203	147.195.375
318	740.210.571	174.008.145	575.449.883	932.058.906	150.861.891
319	6.124.151	172.586.445	582.334.453	969.251.016	152.962.875
320	53.956.012	174.470.488	573.818.633	965.188.281	155.280.781
321	574.675.476	175.059.766	606.065.586	981.944.922	158.678.375
322	430.799.255	179.974.492	604.197.383	991.723.203	160.340.828
323	446.306.366	170.522.461	621.521.719	100.231.898	160.238.453
324	423.115.753	17.301.666	617.649.258	987.882.031	160.484.484
325	334.873.474	174.985.898	621.747.461	100.726.188	159.529.625
326	386.206.573	177.252.305	615.345.313	997.327.813	161.395.172
327	315.059.143	165.984.766	620.298.984	100.214.109	161.330.984
328	27.305.835	164.118.027	62.430.918	989.980.938	157.722.688
329	334.003.723	160.484.697	626.115.547	981.189.531	160453.25
330	194.238.037	165.089.199	613.838.867	972.041.328	159.387.047
331	241.818.924	163.994.043	607.065.078	973.925.625	157.233.141
332	19.290.004	165.618.477	614.514.219	958.889.531	155.924.688
333	237.902.695	161.539.463	604.961.836	954.840.547	155.362.547
334	164.796.921	157.793.457	603.552.891	945.159.922	153.788.047
335	197.400.558	157.584.766	595.161.523	924.377.969	151022.75
336	206.739.395	149.889.629	591.075.898	912.201.797	149.147.313
337	2.014.944	149.093.047	580.971.055	889.557.344	145.661.438
338	189.554.184	142.365.508	566.150.703	867.421.328	145.071.625
339	194.717.422	14.113.167	568.174.883	846.421.328	141.598.438
340	934.069.443	137.249.111	542.796.953	830.930.469	137109.5
341	150.786.697	140.078.965	53.889.375	809.565.313	133.936.234
342	171.638.901	132.683.848	532.936.641	789.739.844	131.646.078
343	176.070.374	130.404.248	516.498.594	776.084.688	127.133.719
344	102.048.065	123.428.984	503.408.242	759.288.828	124.668.773
345	19.677.652	122.956.387	493.751.836	727.870.234	121.760.281
346	144.990.585	117.475.684	487.676.719	714.438.438	118.484.094
347	126.286.171	114.688.877	479.414.023	700.229.375	116.151.367
348	892.665.329	110.575.869	461.846.211	674.287.422	112.883.414
349	557.048.759	108.811.543	447.719.844	656.208.672	110.721.602
350	104.412.216	104.505.479	451.019.141	645.376.172	107.171.656
351	123.579.765	104.023.848	443.479.805	627.701.211	104.764.266
352	114.293.694	101.163.359	429.440.703	612.481.719	103.361.516
353	130.044.846	999.212.305	416.248.047	598.465.977	999.534.219
354	737.894.897	94.396.084	40.741.707	585.087.461	983.206.406
355	534.631.958	914.875.098	397.699.219	561.651.914	951.923.906
356	742.814.255	92.368.584	388.699.414	547.866.094	92327.25
357	709.623.184	881.145.703	377.295.039	530.557.773	893.660.391
358	816.578.979	829.754.688	37.086.582	521.866.641	864.073.906
359	529.908.867	822.513.281	363.016.602	491.454.961	830.153.281
360	795.658.493	758.760.352	347.366.563	478.452.891	814.181.328
361	427.565.117	761.503.076	339.737.461	465.381.328	788.250.078
362	779.327.469	731.787.988	328.653.789	452.917.383	770.891.328
363	772.970.657	706.100.049	323.703.828	438.756.953	732.146.094
364	457.094.574	696.883.691	312.018.965	421.835.703	711.508.594
365	409.512.405	651.913.086	293.216.738	407.184.727	690.848.203
366	55.128.334	629.354.443	296.151.621	388.092.461	66232.5
367	755.084.305	596.287.451	278.338.809	377.778.945	638.713.945
368	725.377.808	589.323.682	271.548.887	356.923.555	616.767.891
369	430.343.552	568.109.863	256.088.848	348.233.438	594.756.172
370	507.849.579	54.841.875	25.271.582	334.197.227	573.665.195
371	423.391.647	534.385.498	242.989.316	322.885.645	552.794.766
372	440.161.057	503.074.463	23.311.082	306.493.887	524.215.391
373	496.103.592	487.397.607	222.514.824	295.657.422	503.295.938
374	275.565.815	470.320.996	219.719.941	286.752.988	495.190.469
375	19.479.393	460.546.875	209.990.078	27523.5	467.283.711
376	405.978.546	424.699.072	203.219.688	263.844.707	457.819.063
377	401.760.063	413.239.014	19579.5	250.462.539	435.563.281
378	565.306.473	40.367.312	187.505.508	241.259.805	412.741.797
379	259.964.447	384.074.878	17.719.125	23.073.168	394.047.734
380	404.919.777	362.759.961	172.631.973	220.111.699	377.976.719
381	255.577.106	352.387.671	165.068.672	20.886.709	365.108.672
382	434.781.113	323.696.289	161.513.662	203.094.219	34.833.332
383	629.371.414	324.728.809	152.466.836	191.361.563	338.800.664
384	357.030.144	306.434.619	145.937.158	187.279.434	320.309.531
385	407.841.148	309.232.446	140.007.783	177.643.809	311.399.629
386	300.654.869	274.988.452	136.424.541	167.226.504	287.826.152
387	878.105.736	272.194.116	129.101.328	159.315.576	285.792.324
388	543.371.353	264.091.235	121.583.652	154.607.031	268.589.414
389	314.529.438	248.495.215	11.927.998	145.877.344	255.478.398
390	38.163.311	23.879.541	112.627.979	140.115.195	244.232.285
391	864.467.239	22.826.814	10.845.582	129.748.477	233.062.324
392	20.598.711	214.118.066	100.742.002	125.815.225	22.285.084
393	645.598.145	216.182.129	998.257.227	118.551.113	212.728.379
394	471.870.461	204.372.339	954.756.641	115.617.168	207.704.648
395	383.003.998	188.701.526	891.536.914	10.995.833	197.032.324
396	247.497.463	182.671.021	886.374.707	104.395.146	187.906.699
397	407.331.238	165.635.229	857.248.535	997.940.918	185.055.742
398	532.072.906	164.048.157	806.477.783	981.279.395	174.890.195
399	319.084.187	1.508.672	784.048.779	950.003.027	163.385.098
400	330.813.446	150.627.368	737.511.768	884.818.262	153.628.125
401	373.665.199	153.081.604	692.989.209	853.086.914	148.388.125
402	246.171.455	14.218.938	660.247.998	805.709.424	142.016.182
403	167.184.181	14.936.582	647.284.326	78.383.418	138.868.682
404	105.075.989	125.746.106	618.899.951	740.076.367	131.673.516
405	474.751.625	123.005.347	610.134.082	694.722.412	125.158.389
406	220.556.774	122.604.089	583.950.049	673.176.953	121.550.576
407	263.281.002	119.239.673	559.574.316	639.667.236	116.018.438
408	319.819.317	107.975.806	524.229.004	622.555.322	11.283.126
409	317.363.377	109.738.904	52.288.252	57.972.207	108.407.422
410	499.152.756	912.228.088	434.047.119	507.537.305	889.686.133
411	214.422.379	863.612.122	420.200.439	475.027.441	869.997.949
412	327.341.056	853.883.789	39.230.022	460.678.613	839.380.469
413	732.308.578	873.135.559	380.480.933	440.471.094	788.569.775
414	419.789.963	77.287.262	361.834.351	429.363.525	729.836.475
415	320.596.504	786.130.005	360.818.701	404.844.141	749.347.021
416	431.306.572	775.816.345	338.833.667	404.598.608	702.171.826
417	286.096.478	721.158.936	314.731.274	390.705.811	680.652.197
418	395.626.717	633.964.722	315.639.063	358.557.593	653.543.848
419	440.137.482	68.235.675	308.825.049	352.686.182	630.261.523
420	785.163.212	613.323.547	288.900.464	332.291.479	594.292.725
421	941.756.535	608.834.717	266.499.927	317.247.168	557.449.756
422	313.139.133	614.142.944	264.364.722	296.637.793	547.731.396
423	374.869.118	573.104.126	268.314.868	286.279.053	546.355.371
424	390.041.962	547.228.699	257.485.645	292.904.614	524.180.127
425	37.318.428	500.130.737	243.829.443	2.685.323	501.124.512
426	310.403.271	496.566.254	225.416.968	252.407.422	490.925.293
427	248.200.207	518.449.646	229.490.015	257.701.294	475.044.385
428	155.067.692	47.879.068	22.320.603	255.489.355	447.546.045
429	433.563.881	481.862.823	194.084.814	235.085.083	427.037.158
430	231.718.788	468.068.909	202.748.438	223.390.356	406.897.363
431	432.033.691	486.222.961	195.228.918	217.308.521	401.697.583
432	35.559.166	385.021.454	182.582.959	219.986.328	373.859.521
433	339.536.972	405.260.559	185.433.887	202.413.074	35.974.707
434	200.342.159	353.705.658	183.305.017	200.175.525	367.509.351
435	462.069.321	382.026.489	169.418.066	194.305.212	350.473.022
436	338.487.015	390.350.098	169.315.662	195.590.393	344.965.967
437	322.968.826	373.650.299	159.513.171	185.224.402	326.699.194
438	553.904.114	334.406.769	161.455.896	180.197.424	311.574.365
439	184.953.041	369.528.931	153.174.194	172.960.474	311.072.046
440	231.607.132	329.941.711	147.566.821	1.660.599	28.662.688
441	771.143.675	383.388.428	145.731.189	15.536.687	295.156.934
442	277.415.333	301.683.685	12.443.175	15.825.835	275.382.324
443	277.696.457	302.560.852	124.242.139	14.850.968	263.776.294
444	1.696.315	295.689.636	128.841.882	14.179.939	261.666.382
445	324.718.895	265.358.124	118.817.493	132.674.011	236.659.009
446	201.005.745	284.274.597	124.863.928	141.651.245	245.829.712
447	216.940.002	254.600.876	111.537.964	129.315.527	231.814.648
448	526.707.726	280.920.746	110.943.445	128.546.252	223.939.282
449	619.959.641	253.776.215	108.864.246	122.860.608	223.209.766
450	124.170.141	286.828.949	103.933.435	113.257.959	215.401.782
451	155.739.546	241.867.264	979.416.687	114.357.239	204.421.338
452	20.289.053	250.860.657	933.088.928	108.588.342	199.628.906
453	311.254.158	205.793.854	941.625.183	106.751.416	196.580.884
454	591.454.086	193.115.265	968.032.715	105.607.043	187.236.523
455	468.085.098	233.948.242	100.106.763	104.812.939	188.005.273
456	250.038.872	229.597.839	934.982.117	105.454.468	171.376.489
457	0	212.299.149	866.346.008	903.900.818	179.570.532
458	266.202.164	182.871.185	881.640.869	971.597.534	179.407.275
459	406.777.763	228.659.622	814.147.522	877.400.146	162.597.803
460	218.934.059	19.302.446	746.310.974	10.315.614	155.667.603
461	188.198.872	210.544.281	782.483.704	862.981.934	160.567.896
462	627.996.683	187.557.419	756.750.061	911.795.288	145.197.974
463	329.919.701	178.326.141	761.883.484	879.905.579	157.073.047
464	268.051.033	145.345.749	688.297.424	841.798.706	153.280.151
465	20.519.474	147.334.747	740.140.442	794.912.354	14.111.084
466	316.495.848	122.152.222	67.114.624	854.393.311	140.437.402
467	-317.331.266	17.016.333	715.521.301	767.569.275	140.992.102
468	334.049.339	161.252.975	74.393.866	815.234.558	133.075.415
469	797.572.947	136.302.521	652.284.668	755.323.608	129.761.682
470	797.744.179	159.469.589	638.576.538	758.233.704	128.280.249
471	271.322.365	142.837.082	684.520.203	759.462.097	116.126.563
472	159.778.433	168.416.183	625.529.907	701.141.418	118.786.829
473	224.090.252	15.389.183	593.054.321	706.890.198	128.562.268
474	800.250.149	161.305.618	612.671.387	67.336.261	113.354.272
475	159.976.654	140.411.972	505.526.306	71.609.729	119.657.922
476	159.504.967	138.446.869	555.207.703	689.869.507	121.263.232
477	159.605.825	158.909.195	502.462.952	587.825.134	110.913.367
478	319.045.401	130.113.556	530.150.818	606.537.537	113.982.947
479	955.288.219	163.213.608	501.279.663	622.203.491	107.954.639
480	445.124.435	123.663.658	538.252.808	585.857.971	103.053.394
481	222.820.415	135.245.193	495.862.915	571.564.758	919.207.825
482	127.066.708	165.884.354	549.067.688	543.249.512	100.238.153
483	-158.500.528	117.899.834	456.958.344	603.658.142	973.940.796
484	792.175.245	125.783.379	492.572.052	594.179.626	987.607.422
485	63.543.539	125.743.057	445.724.518	592.965.393	985.603.821
486	253.689.003	124.116.425	449.539.185	530.855.774	985.419.434
487	126.997.004	136.909.866	475.038.788	51.194.574	904.514.099
488	953.841.972	119.668.129	487.898.926	515.975.891	885.142.456
489	25.485.178	106.840.271	475.031.464	512.894.409	83.676.123
490	191.615.734	105.309.006	437.128.571	56.095.459	801.030.212
491	191.999.035	113.731.133	402.471.039	468.777.222	855.748.413
492	804.258.347	130.111.053	420.430.511	522.620.667	852.561.829
493	258.762.379	148.169.281	438.716.278	47.294.873	875.120.911
494	325.068.626	108.272.507	438.800.903	470.711.639	798.768.555
495	473.053.246	12.820.462	397.393.494	475.896.942	842.666.321
496	163.997.135	102.611.122	42.338.974	458.470.764	814.586.182
497	229.707.413	993.047.256	458.476.746	441.976.593	808.792.969
498	-492.334.652	119.373.589	468.236.542	456.490.173	830.429.321
499	213.964.787	671.701.889	501.565.552	468.965.271	861.481.262
500	495.799.875	105.319.939	550.851.135	406.169.647	894.113.647
