# Supplementary material for: Fluorescence signatures of SARS-CoV-2 spike S1 proteins and a human ACE-2: excitation-emission maps and fluorescence lifetimes
Source: J Biomed Opt. 2022 May 28;27(5):050501. doi: 10.1117/1.JBO.27.5.050501 (PMC9142794; doi:10.1117/1.JBO.27.5.050501)
Supplement: Supplementary file 2 [file JBO_027_050501_SD002.txt]

Excitation Wavelength 280 nm
Emission Wavelength (nm)	PBS	S1_RBD	hACE2	S1_RBD+hACE2
290	22.442.002	14.227.373	214.304.102	341.371.367
291	243.097.583	161.168.809	250.729.688	390.473.438
292	253.298.193	179.948.184	287.894.785	428.094.844
293	251.433.716	186.041.777	305.923.633	48646.25
294	242.342.871	20.865.957	360.837.578	539.447.305
295	263.547.852	221.469.297	402.961.172	613.939.258
296	262.735.132	240.283.398	472.767.305	694.322.734
297	26.405.957	248.716.289	55.273.332	787.423.594
298	293.713.013	278.457.539	637.228.047	888.797.188
299	297.796.606	290.764.551	722.131.328	995.554.141
300	293.627.051	322.178.984	829.616.719	114.386.969
301	287.385.693	342.981.797	940.680.234	125.160.531
302	315.601.294	352.640.859	101.980.172	135.742.047
303	372.176.343	387.158.242	111.737.523	148.608.531
304	585.567.627	419.939.609	123094.32	159706
305	991.156.543	483.556.016	136.361.813	176.625.891
306	163.634.473	555.918.672	148.012.688	190.042.422
307	25.213.123	67.405.375	165.312.359	206.728.625
308	328.294.922	753.115.938	183.345.813	223.565.656
309	36804.25	814.046.094	194.102.828	242.279.922
310	369.700.508	833.871.953	199.904.859	251.035.578
311	29.977.875	770.381.719	203.827.875	256.282.109
312	212.851.289	71.117.625	203.064.578	258.460.891
313	133.748.711	64.519.207	206.834.406	258465.5
314	799.452.393	602.560.117	207.615.984	265.202.719
315	478.210.352	581.715.078	212.650.672	267.523.063
316	337.864.844	584.443.164	220.910.172	277.227.625
317	243.705.249	591.098.398	225.808.906	284.559.375
318	21.800.127	599.121.133	231.888.813	289501
319	206.741.479	613.872.656	233.746.859	294.704.844
320	16.565.885	605.085.664	237.720.094	297.143.406
321	17.446.123	611.738.789	237.516.469	300.183.625
322	146.591.516	612.877.969	241.925.672	304.420.656
323	14.184.989	591.262.109	240.121.359	299.298.031
324	12.961.239	605.347.383	242.170.984	299.062.594
325	111.308.179	595.368.711	240.102.063	296.705.438
326	109.274.756	592.378.672	240.232.469	298.508.938
327	118.461.328	592.703.281	237.133.359	300160.25
328	107.525.342	582.414.844	236.564.891	294.455.375
329	126.741.235	58.890.207	234.302.953	293.364.438
330	970.275.146	569.673.906	233.740.391	293.019.188
331	927.195.129	557.898.906	233.628.375	287.353.875
332	803.338.867	563.234.102	228.547.703	289.239.313
333	101.815.411	547.144.609	227.182.234	279.103.938
334	879.424.438	542.007.617	223.017.609	277.699.313
335	813.372.864	529.422.969	220.510.906	273.333.344
336	747.763.794	526.776.758	215.222.547	268351.5
337	764.559.753	508.325.195	211.905.688	264664.75
338	750.474.426	496.666.523	207.049.266	256.804.469
339	775.239.075	48.923.082	201.831.453	251.808.156
340	70.641.748	479.931.992	200.322.609	246583.75
341	59.350.647	468.858.125	194.127.672	240.547.109
342	631.229.736	445.954.023	189.198.469	232.295.344
343	598.525.146	436.713.125	183.891.094	228.446.906
344	630.064.575	428.552.852	178.147.234	220430.75
345	516.487.183	413.054.219	174.704.313	215.770.453
346	500.144.135	39.862.707	169.668.984	209.899.922
347	469.495.819	392.296.172	166.591.891	205.130.641
348	441.926.392	385.334.922	162.378.594	199.398.266
349	491.121.704	365.167.344	156.816.844	194.307.953
350	421.593.994	364.735.742	153.843.313	189.613.797
351	381.011.139	360.729.805	151.809.625	184.938.281
352	415.163.147	346.663.828	146.408.828	179.995.891
353	432.089.264	333.745.117	142.540.422	174.920.828
354	31.727.301	329.416.602	139.230.844	169402.5
355	337.063.019	307.924.727	135.310.953	166.123.813
356	310.105.988	310.159.336	131.652.563	160.905.359
357	306.371.826	303.491.113	126.386.383	156.965.547
358	321.842.346	287.020.605	123.191.313	151.796.625
359	331.217.529	277.811.152	119.617.969	146.257.531
360	311.097.229	263.562.539	115.155.922	141.353.031
361	263.655.151	258.075.859	111.282.641	135.548.391
362	338.007.538	246.385.488	108.990.148	131.977.953
363	307.378.937	242.192.227	104.282.938	127.477.406
364	261.434.479	23.991.748	100.119.422	123.558.555
365	25.855.191	223.784.707	96675	118.726.773
366	301.366.913	217.065.059	935.957.813	115.287.203
367	244.287.247	206.991.367	904.808.672	109.489.156
368	236.513.184	203.658.086	865.150.313	106.016.844
369	238.844.254	191.700.762	830.024.297	102.997.453
370	199.870.148	183.916.406	810.610.234	982.296.953
371	197.713.593	178.528.906	778.068.516	948.907.969
372	254.547.928	166.635.195	748.441.406	914.409.375
373	211.490.143	162.270.957	716.898.281	878.914.063
374	22.377.684	153.942.041	689.228.594	845.846.172
375	248.471.481	149.087.412	666.411.953	810.810.391
376	225.073.608	144.349.375	637.053.008	780.207.813
377	173.242.508	136.108.154	608.813.906	746.034.453
378	203.187.729	131.973.291	583.369.648	706.258.203
379	126.144.775	124.660.625	56003	675.391.719
380	198.495.941	120.633.262	537.177.734	649.769.453
381	156.958.008	114.445.703	508.804.531	617.555.156
382	166.438.248	111.709.492	490.378.359	595.116.484
383	15.874.501	104.237.568	470.666.641	57.507.332
384	993.524.857	101.594.883	45.116.832	54.595.918
385	150.524.246	970.613.965	423.954.063	515.494.883
386	134.559.265	908.577.246	413.045.508	493.669.336
387	20.044.104	902.563.184	387.314.258	479.300.938
388	161.869.614	851.259.961	376.320.273	455.541.172
389	1.947.397	804.136.523	364.347.031	435.088.359
390	800.469.437	754.161.133	344.775.508	416.567.773
391	129.335.022	716.205.371	328.791.602	39.182.918
392	153.320.602	706.107.666	308.480.859	382.858.672
393	106.651.634	678.108.105	295.964.805	361.842.578
394	129.950.043	63.422.832	28.159.584	349.766.211
395	170.578.369	606.902.295	274.068.066	327.825.938
396	161.011.108	574.526.611	266.994.883	318.807.539
397	1.218.452	545.869.238	251.649.141	309.154.648
398	112.611.267	530.453.613	243.003.105	288.551.758
399	137.523.376	512.514.307	232.262.578	276.727.305
400	10.769.838	511.543.311	220.129.141	268.971.973
401	12.510.759	453.673.291	212.090.195	252.561.426
402	940.840.607	44.815.835	20.604.791	246.207.266
403	113.134.811	413.425.879	197.705.176	235.120.566
404	993.519.592	412.084.668	188.543.809	22.523.207
405	137.879.333	384.996.924	181.309.824	217.638.379
406	136.789.078	357.470.508	170.210.352	207.750.332
407	155.553.864	373.124.683	166.315.117	199.753.047
408	980.934.067	327.549.292	162.831.855	194.598.535
409	748.261.185	311.762.891	153.732.168	182.031.191
410	125.165.169	310.148.413	148.422.949	173.406.973
411	110.166.435	2.865.896	144.312.217	170.699.473
412	655.549.545	269.881.665	139.588.027	164.246.953
413	983.676.224	263.471.167	131.178.164	158.383.838
414	567.232.704	265.181.787	131.403.584	154.616.045
415	698.365.631	256.359.033	126.465.283	150.547.998
416	121.684.738	229.865.381	119.220.928	147.535.391
417	885.153.351	224.332.275	120.437.705	139.251.348
418	576.139.832	20.686.272	115.022.773	135.755.371
419	764.927.063	207.302.246	118.269.512	132.907.529
420	362.182.961	203.163.269	112.169.375	129.430.332
421	608.586.464	197.627.502	110.226.826	126.593.994
422	834.066.849	174.196.863	107.805.801	12.447.415
423	100.117.355	179.268.018	104.820.674	121.140.459
424	770.842.056	169.965.137	106.257.793	121.752.383
425	731.859.207	172.337.415	103.397.568	121.176.191
426	900.083.237	157.927.417	101.800.088	113.755.293
427	468.657.227	144.696.289	102.390.684	114.801.768
428	881.762.161	141.258.777	997.265.625	11.408.084
429	879.602.737	132.952.087	993.473.438	111.069.775
430	156.764.816	131.724.805	951.392.285	108.547.705
431	744.304.352	123.085.461	979.145.801	110.780.762
432	913.328.629	119.523.828	94.797.041	108.073.125
433	95.197.113	114.492.542	972.912.598	105.871.758
434	615.605.545	124.030.713	963.862.012	104.156.045
435	689.722.443	113.084.106	938.188.672	103.625.771
436	7.458.918	108.697.205	935.495.801	102.755.869
437	709.137.344	102.008.643	918.930.762	100.118.174
438	618.103.905	979.686.584	942.781.445	987.774.219
439	5.809.972	991.177.124	906.779.102	101.959.639
440	842.502.441	888.592.102	923.403.027	981.979.688
441	4.485.466	885.249.207	905.032.031	972.373.633
442	785.887.756	853.414.185	930.726.563	975.182.422
443	44.870.945	870.916.809	88.111.875	949.603.027
444	619.112.396	830.505.371	893.652.734	956.382.422
445	825.731.659	823.218.384	866.145.801	936.955.469
446	526.057.243	721.626.709	875.419.824	936.436.621
447	676.175.156	720.851.929	889.858.594	938.650.684
448	656.047.363	653.493.408	868.394.336	919.299.414
449	695.213.089	637.477.966	866.066.602	957.029.492
450	527.231.979	653.930.481	854.943.359	937.445.605
451	604.386.482	607.906.555	837.065.527	901.843.457
452	416.007.118	549.137.939	85.922.334	914.124.609
453	756.782.608	636.157.227	842.193.066	875.503.223
454	681.562.271	598.232.605	819.016.748	880.878.027
455	662.889.252	59.788.147	822.947.852	87.497.373
456	623.909.111	521.737.183	81.097.666	844.181.738
457	227.402.191	53.410.144	810.430.957	832.222.949
458	513.406.448	475.939.819	790.339.209	837.063.184
459	436.925.697	456.809.204	805.539.453	830.165.723
460	343.165.016	50.134.201	784.908.398	809.467.041
461	400.480.728	46.108.905	765.997.998	824.410.938
462	28.639.101	494.772.308	770.854.346	824.594.434
463	534.784.241	51.675.708	76.062.168	803.688.379
464	325.077.286	420.196.777	74.577.334	79.587.998
465	420.595.207	434.216.339	751.669.727	765.793.896
466	326.339.912	412.544.586	727.087.744	770.312.891
467	461.711.655	420.023.956	717.099.951	775.574.219
468	463.254.662	334.592.316	711.672.314	749.383.154
469	464.402.313	343.982.452	681.474.023	738.164.453
470	967.860.794	41.394.519	685.972.998	725.076.611
471	540.218.849	350.522.675	666.512.842	719.710.303
472	309.693.661	365.531.403	689.564.551	699.592.627
473	560.571.289	377.961.121	682.111.035	697.942.676
474	597.566.795	341.315.765	64.957.998	686.447.119
475	211.798.058	272.427.612	646.960.107	675.179.932
476	615.474.434	314.309.357	62.183.042	663.941.992
477	250.291.023	290.927.765	632.948.975	649.152.832
478	441.333.008	302.810.944	62.262.085	634.330.176
479	364.269.409	302.097.809	600.873.389	613.531.299
480	249.279.652	294.296.936	60.154.707	636.403.613
481	172.918.377	280.700.256	591.922.363	605.633.496
482	40.279.438	229.615.601	559.529.883	596.314.697
483	1.918.437	275.477.417	567.360.645	59.131.333
484	287.621.975	271.429.688	56.071.665	586.973.242
485	153.366.652	305.796.783	520.747.607	581.361.377
486	480.391.045	228.285.568	531.913.477	547.899.756
487	405.217.247	255.037.415	547.685.596	552.033.154
488	135.375.509	23.231.076	504.594.629	545.924.365
489	251.830.616	267.431.458	511.016.943	541.813.281
490	271.563.339	260.174.347	508.331.299	516.375.928
491	155.369.053	229.914.185	505.705.518	522.642.236
492	214.549.789	205.051.712	46.903.916	491.300.977
493	254.436.512	198.147.781	459.224.121	499.100.342
494	450.927.391	160.634.659	462.713.477	490.379.395
495	137.934.914	197.780.624	464.662.451	488.329.932
496	335.822.487	165.604.446	442.746.338	466.718.506
497	-596.005.392	226.372.864	42.542.876	457.593.604
498	238.941.956	187.497.986	453.981.396	45.866.875
499	399.126.854	254.515.656	426.849.561	447.987.256
500	259.941.845	20.015.451	410.600.635	434.227.783
