# Supplementary material for: Fluorescence signatures of SARS-CoV-2 spike S1 proteins and a human ACE-2: excitation-emission maps and fluorescence lifetimes
Source: J Biomed Opt. 2022 May 28;27(5):050501. doi: 10.1117/1.JBO.27.5.050501 (PMC9142794; doi:10.1117/1.JBO.27.5.050501)
Supplement: Supplementary file 3 [file JBO_027_050501_SD003.txt]

Labels	Ex1 220.00nm	Ex1 225.00nm	Ex1 230.00nm	Ex1 235.00nm	Ex1 240.00nm	Ex1 245.00nm	Ex1 250.00nm	Ex1 255.00nm	Ex1 260.00nm	Ex1 265.00nm	Ex1 270.00nm	Ex1 275.00nm	Ex1 280.00nm	Ex1 285.00nm	Ex1 290.00nm	Ex1 295.00nm	Ex1 300.00nm
Type	Emission Scan	Emission Scan	Emission Scan	Emission Scan	Emission Scan	Emission Scan	Emission Scan	Emission Scan	Emission Scan	Emission Scan	Emission Scan	Emission Scan	Emission Scan	Emission Scan	Emission Scan	Emission Scan	Emission Scan
Comment
Start	236.00	241.00	246.00	251.00	256.00	261.00	266.00	271.00	276.00	281.00	286.00	291.00	296.00	301.00	306.00	311.00	316.00
Stop	500.00	500.00	500.00	500.00	500.00	500.00	500.00	500.00	500.00	500.00	500.00	500.00	500.00	500.00	500.00	500.00	500.00
Step	1.00	1.00	1.00	1.00	1.00	1.00	1.00	1.00	1.00	1.00	1.00	1.00	1.00	1.00	1.00	1.00	1.00
Excitation Wavelength (nm)	220.00	225.00	230.00	235.00	240.00	245.00	250.00	255.00	260.00	265.00	270.00	275.00	280.00	285.00	290.00	295.00	300.00
Emission Wavelength (nm) Signals (a.u.)
236.00	3.58592212E+3
237.00	5.73429150E+3
238.00	7.89210449E+3
239.00	1.10065322E+4
240.00	1.30962588E+4
241.00	1.10156533E+4	3.97874902E+3
242.00	1.22519902E+4	5.87503906E+3
243.00	7.04296191E+3	6.33741406E+3
244.00	5.36873096E+3	1.14824219E+4
245.00	4.51530029E+3	1.30854990E+4
246.00	3.46278931E+3	1.61248838E+4	4.70201660E+3
247.00	2.22661182E+3	1.67372188E+4	4.31338867E+3
248.00	9.72390198E+2	1.29708340E+4	5.49777686E+3
249.00	1.37902100E+3	9.96654492E+3	7.75857471E+3
250.00	2.87319849E+3	5.72809180E+3	1.23818066E+4
251.00	2.16065845E+3	3.95415186E+3	1.56618115E+4	1.93242932E+3
252.00	1.82140125E+3	3.07010962E+3	1.68978887E+4	1.79838074E+3
253.00	2.43181445E+3	3.39868701E+3	1.46703262E+4	2.68790088E+3
254.00	2.20538550E+3	3.91606763E+3	1.12395537E+4	3.65620386E+3
255.00	1.19887695E+3	2.42559888E+3	6.58692285E+3	7.74653027E+3
256.00	8.18075500E+2	3.53581274E+3	4.06168872E+3	1.29783311E+4	4.93824799E+2
257.00	1.77601489E+3	3.24031934E+3	2.84324927E+3	1.78303613E+4	1.60770459E+3
258.00	1.69964355E+3	3.64939478E+3	2.72490088E+3	1.99361465E+4	1.68545154E+3
259.00	1.57675098E+3	2.16777661E+3	2.83121484E+3	1.45388154E+4	2.70874170E+3
260.00	1.51213452E+3	2.93098804E+3	1.66191357E+3	9.87515039E+3	4.60622900E+3
261.00	7.04233032E+2	3.26360938E+3	2.37273315E+3	5.55085156E+3	7.56433008E+3	1.29282874E+3
262.00	1.82000952E+3	2.23750244E+3	2.17336328E+3	2.86034009E+3	1.41010938E+4	1.32581543E+3
263.00	1.22481128E+3	2.91325098E+3	2.75333154E+3	1.72526917E+3	1.72861191E+4	7.34569763E+2
264.00	1.89849866E+3	2.41641626E+3	1.99423181E+3	1.00829980E+3	1.63530674E+4	1.49312158E+3
265.00	1.57248499E+3	2.41866406E+3	1.80189331E+3	1.38421741E+3	1.32930186E+4	2.73808472E+3
266.00	1.38402734E+3	1.69705444E+3	1.58530615E+3	8.86429932E+2	8.55397656E+3	5.27587988E+3	8.93839905E+2
267.00	1.53356140E+3	2.33534155E+3	1.77223914E+3	1.18326978E+3	4.57328809E+3	1.02461416E+4	1.31473682E+3
268.00	1.93181934E+3	2.84784961E+3	1.35567163E+3	8.13138611E+2	2.29120996E+3	1.41089121E+4	5.61318542E+2
269.00	2.00604858E+3	2.50527930E+3	1.91755737E+3	1.13957629E+3	1.99878650E+3	1.73827500E+4	9.11307739E+2
270.00	2.39257715E+3	2.40179346E+3	2.22094580E+3	6.36515686E+2	1.55240479E+3	1.69348066E+4	2.31904590E+3
271.00	1.77784680E+3	2.30294556E+3	2.52421240E+3	1.16753967E+3	1.19381250E+3	1.31004609E+4	3.22214722E+3	1.64837073E+3
272.00	2.46349316E+3	2.28124707E+3	1.81866016E+3	6.52294189E+2	8.68587158E+2	7.51305615E+3	6.95905176E+3	1.66162646E+3
273.00	2.76518115E+3	2.41507788E+3	1.77111865E+3	9.06450867E+2	8.24893860E+2	5.25425879E+3	1.12531924E+4	1.47351770E+3
274.00	3.13027466E+3	3.21293140E+3	2.27245410E+3	6.36772034E+2	8.11864868E+2	2.82948608E+3	1.65016328E+4	2.39226929E+3
275.00	2.96171802E+3	2.63273413E+3	1.98294299E+3	1.25853406E+3	1.04050244E+3	1.64525647E+3	1.78129707E+4	2.41015430E+3
276.00	3.08844116E+3	2.98365649E+3	2.60439893E+3	7.06000671E+2	9.05547974E+2	1.75315173E+3	1.70117617E+4	3.01322070E+3	2.01893994E+3
277.00	3.70790747E+3	2.52443530E+3	1.86612451E+3	7.46998962E+2	8.65515015E+2	7.72319275E+2	1.33418213E+4	4.28761719E+3	1.59978760E+3
278.00	2.95582959E+3	3.02731055E+3	2.31488525E+3	1.27589575E+3	5.38274231E+2	1.13654419E+3	8.35762402E+3	6.73207959E+3	1.69582288E+3
279.00	2.89469458E+3	3.10677808E+3	2.18255908E+3	8.00517883E+2	8.34862915E+2	1.48050354E+3	4.46303174E+3	1.19575781E+4	2.04091357E+3
280.00	4.56575830E+3	2.76654761E+3	2.92402905E+3	8.63293945E+2	7.35233948E+2	1.45545581E+3	3.22156445E+3	1.71449941E+4	1.85270520E+3
281.00	4.39355762E+3	2.84399683E+3	2.46467529E+3	1.23149280E+3	9.34352051E+2	1.17937817E+3	2.03529956E+3	1.72097813E+4	2.79004053E+3	2.08817383E+3
282.00	4.43343799E+3	3.94981396E+3	3.50677026E+3	1.36126868E+3	7.84388306E+2	8.09468079E+2	1.38340491E+3	1.64848477E+4	3.14302661E+3	2.24972974E+3
283.00	4.19536182E+3	4.89275342E+3	2.56365186E+3	1.16992896E+3	9.29552612E+2	1.22698657E+3	1.53485632E+3	1.31381309E+4	4.39035938E+3	1.70252173E+3
284.00	5.92556689E+3	5.58342480E+3	3.67278394E+3	1.47613428E+3	8.93309937E+2	8.15137878E+2	1.67721960E+3	8.25946875E+3	8.35814941E+3	2.72941553E+3
285.00	6.02907178E+3	6.61904541E+3	5.14429688E+3	1.40623425E+3	1.23245667E+3	1.24790063E+3	1.30230237E+3	6.03599854E+3	1.19962373E+4	3.01656592E+3
286.00	8.63025098E+3	6.93196973E+3	5.83199512E+3	2.32927808E+3	1.71147583E+3	1.64447961E+3	2.02405042E+3	4.30733008E+3	1.58467949E+4	3.81769434E+3	3.60580981E+3
287.00	1.06106992E+4	8.42152734E+3	6.43455908E+3	3.37509619E+3	1.39253406E+3	1.39927673E+3	2.08818359E+3	3.28375171E+3	1.71070371E+4	4.14277344E+3	3.70094751E+3
288.00	1.08785176E+4	1.08088418E+4	7.36676074E+3	3.43174756E+3	1.74153076E+3	1.19868799E+3	1.86174878E+3	3.53548169E+3	1.60726484E+4	4.91894775E+3	4.98456201E+3
289.00	1.34544668E+4	1.27293008E+4	9.21813672E+3	4.33926953E+3	1.97373071E+3	1.56766797E+3	2.25386304E+3	3.34294995E+3	1.31292666E+4	7.37250781E+3	5.83072900E+3
290.00	1.51295234E+4	1.42642188E+4	1.01464053E+4	4.51608301E+3	2.13973389E+3	2.02595667E+3	2.03879163E+3	3.85076758E+3	1.01117432E+4	1.03172109E+4	7.30971680E+3
291.00	1.71966621E+4	1.79166953E+4	1.18407266E+4	4.63031250E+3	2.59370532E+3	2.15729907E+3	2.31722803E+3	3.62924072E+3	7.16001367E+3	1.56836631E+4	8.63665820E+3	8.61255859E+3
292.00	1.91299414E+4	1.76817402E+4	1.38136924E+4	5.61269287E+3	2.25573608E+3	2.40541699E+3	2.13628760E+3	4.11219531E+3	6.65182959E+3	1.86974902E+4	8.64316113E+3	8.99091309E+3
293.00	2.00860059E+4	1.97238848E+4	1.45523350E+4	5.97489258E+3	2.72075586E+3	2.52230371E+3	2.78316528E+3	4.78362158E+3	5.29046143E+3	2.07314629E+4	9.40425684E+3	9.10483008E+3
294.00	2.21562422E+4	2.28313359E+4	1.70709785E+4	6.81172412E+3	3.51866504E+3	2.57945923E+3	3.88868677E+3	5.52919727E+3	6.84924268E+3	2.00933789E+4	1.11481201E+4	1.07550957E+4
295.00	2.62032480E+4	2.55002324E+4	1.90611387E+4	8.15997266E+3	3.44341528E+3	3.41022876E+3	3.60356958E+3	5.19727100E+3	7.62042432E+3	1.76919160E+4	1.39529912E+4	1.26016436E+4
296.00	2.92149414E+4	2.83656484E+4	2.16642656E+4	9.02585742E+3	4.25543994E+3	3.39466382E+3	4.47410645E+3	5.19531152E+3	8.73294922E+3	1.49057363E+4	1.83511953E+4	1.47520361E+4	1.38787383E+4
297.00	3.24431348E+4	3.41646133E+4	2.52939961E+4	1.08657256E+4	4.96348486E+3	3.32396533E+3	5.07175488E+3	7.25865186E+3	9.23716309E+3	1.50178184E+4	2.26214922E+4	1.66798887E+4	1.58677090E+4
298.00	3.84965508E+4	3.75014570E+4	2.99240215E+4	1.18938252E+4	5.42807227E+3	3.85791821E+3	6.02033008E+3	8.13303174E+3	1.05185469E+4	1.56001807E+4	2.84054668E+4	1.76584531E+4	1.83621758E+4
299.00	4.27925273E+4	4.43938867E+4	3.32284023E+4	1.34331992E+4	6.25263623E+3	5.61044482E+3	6.25782861E+3	8.53737988E+3	1.23070146E+4	1.59883584E+4	3.06140684E+4	2.15571895E+4	2.22695859E+4
300.00	4.89072461E+4	5.00981992E+4	3.73543477E+4	1.66230234E+4	6.57153125E+3	6.41216748E+3	7.30202979E+3	1.11832842E+4	1.40020889E+4	1.82715703E+4	3.20956914E+4	2.53059434E+4	2.41202637E+4
301.00	5.39354414E+4	5.72209375E+4	4.38656406E+4	1.69710938E+4	8.63319824E+3	6.34466553E+3	8.92574023E+3	1.18562334E+4	1.71609160E+4	2.06096152E+4	3.24163516E+4	3.10204688E+4	2.72686934E+4	2.16212266E+4
302.00	6.15893281E+4	6.16932969E+4	4.79329258E+4	2.00155430E+4	8.72441406E+3	7.62150977E+3	1.01092412E+4	1.39815605E+4	1.70390508E+4	2.31447656E+4	3.16466113E+4	3.58425781E+4	3.08405898E+4	2.49968711E+4
303.00	6.48572891E+4	6.59135781E+4	5.09150977E+4	2.23335801E+4	9.80905762E+3	8.09901367E+3	1.06284219E+4	1.44896826E+4	1.99331699E+4	2.46281992E+4	3.20410977E+4	3.99419063E+4	3.30241953E+4	2.70771328E+4
304.00	7.01298594E+4	7.51534063E+4	5.47573945E+4	2.29874883E+4	1.07654180E+4	9.45353809E+3	1.09575771E+4	1.51549697E+4	2.08896582E+4	2.75437129E+4	3.40619727E+4	4.40345195E+4	3.67537891E+4	3.00946348E+4
305.00	7.67228516E+4	7.95808906E+4	5.83719648E+4	2.53253105E+4	1.09353223E+4	1.05170039E+4	1.27209854E+4	1.60797148E+4	2.22462793E+4	3.00568145E+4	3.52912031E+4	4.88688984E+4	4.02643242E+4	3.17533379E+4
306.00	8.34813438E+4	8.42851016E+4	6.34385234E+4	2.65371387E+4	1.22582031E+4	1.00074404E+4	1.34510234E+4	1.70177090E+4	2.35351133E+4	3.07988242E+4	3.69872734E+4	5.01559336E+4	4.30343516E+4	3.48431289E+4	2.54946719E+4
307.00	8.63924688E+4	9.09200625E+4	6.85848125E+4	2.81793242E+4	1.31870713E+4	1.13419131E+4	1.40255029E+4	1.89832598E+4	2.53893398E+4	3.32055977E+4	4.05552227E+4	5.05387891E+4	4.79454570E+4	3.67353203E+4	2.80686992E+4
308.00	9.26220469E+4	9.55261484E+4	7.10181875E+4	2.95091387E+4	1.37830205E+4	1.14139521E+4	1.46227891E+4	2.00549023E+4	2.71265879E+4	3.49044453E+4	4.30757891E+4	5.01400664E+4	5.10790391E+4	3.99976836E+4	3.04946250E+4
309.00	9.57007813E+4	1.00970711E+5	7.29618047E+4	3.14221797E+4	1.54179307E+4	1.21651943E+4	1.55991113E+4	2.18995371E+4	2.75396230E+4	3.74498203E+4	4.53701680E+4	5.13414141E+4	5.57630469E+4	4.10673086E+4	3.26860020E+4
310.00	1.03796391E+5	1.08415766E+5	7.84864922E+4	3.30038203E+4	1.55433242E+4	1.34811709E+4	1.65403340E+4	2.31139629E+4	3.05079102E+4	3.86118047E+4	4.68238594E+4	5.32593633E+4	6.13788320E+4	4.44907930E+4	3.45752852E+4
311.00	1.07670484E+5	1.13669258E+5	8.28840938E+4	3.55124648E+4	1.68901484E+4	1.40459326E+4	1.66129590E+4	2.42221152E+4	3.17668359E+4	4.12344531E+4	4.90504805E+4	5.46442109E+4	6.44497969E+4	4.77977266E+4	3.68696836E+4	1.67651777E+4
312.00	1.10481336E+5	1.17878320E+5	8.45008828E+4	3.74439570E+4	1.86856641E+4	1.39311221E+4	1.88332871E+4	2.50213184E+4	3.46442500E+4	4.31545156E+4	5.21493359E+4	5.81173789E+4	6.55297461E+4	5.09766172E+4	3.89087539E+4	1.78009863E+4
313.00	1.17856352E+5	1.25032680E+5	9.05046797E+4	3.85885820E+4	1.91255410E+4	1.54383389E+4	1.99818047E+4	2.73769492E+4	3.57049141E+4	4.62067813E+4	5.47055352E+4	6.02151719E+4	6.73145938E+4	5.43173086E+4	4.21017617E+4	1.90897969E+4
314.00	1.25928336E+5	1.32090250E+5	9.54279453E+4	4.01114297E+4	1.89964824E+4	1.67166289E+4	2.09121250E+4	2.79082402E+4	3.61412539E+4	4.77656563E+4	5.91519258E+4	6.29801289E+4	6.87759609E+4	5.82426016E+4	4.29794492E+4	1.95476582E+4
315.00	1.29169391E+5	1.32634031E+5	9.82875391E+4	4.30506680E+4	2.10451641E+4	1.65574336E+4	2.16702813E+4	2.93460762E+4	3.95849570E+4	5.06029805E+4	5.99908398E+4	6.66616719E+4	6.87212813E+4	6.24680547E+4	4.59589961E+4	2.14788789E+4
316.00	1.33448766E+5	1.40005469E+5	1.03908453E+5	4.44423867E+4	2.13257832E+4	1.75196973E+4	2.18411543E+4	3.14392559E+4	4.09792266E+4	5.37769844E+4	6.28871055E+4	6.81906328E+4	7.23120547E+4	6.61688672E+4	4.73752031E+4	2.24994590E+4	7.75147314E+3
317.00	1.37574875E+5	1.44271344E+5	1.05571180E+5	4.37834453E+4	2.16608867E+4	1.78450898E+4	2.21272832E+4	3.20722402E+4	4.31478398E+4	5.31776875E+4	6.55870313E+4	7.11194531E+4	7.28867656E+4	6.97008125E+4	5.04945664E+4	2.30825156E+4	8.10511279E+3
318.00	1.38912484E+5	1.45874422E+5	1.07649141E+5	4.60872734E+4	2.21888320E+4	1.85401758E+4	2.29886055E+4	3.16388691E+4	4.23143984E+4	5.55950898E+4	6.68147188E+4	7.27780078E+4	7.47352266E+4	7.04895156E+4	5.31036406E+4	2.41885273E+4	8.46880176E+3
319.00	1.42672547E+5	1.49549734E+5	1.09392180E+5	4.61728164E+4	2.24597617E+4	1.85364570E+4	2.46530625E+4	3.27506094E+4	4.43547969E+4	5.75898438E+4	6.77600703E+4	7.42095469E+4	7.60113438E+4	7.02831094E+4	5.46781992E+4	2.42041426E+4	8.67394336E+3
320.00	1.45910219E+5	1.51704375E+5	1.10169703E+5	4.75311055E+4	2.29494824E+4	2.05335586E+4	2.48641523E+4	3.30120820E+4	4.36668242E+4	5.81498750E+4	6.95617031E+4	7.55043906E+4	7.75138828E+4	6.96064766E+4	5.65165703E+4	2.49295566E+4	9.33323242E+3
321.00	1.47986563E+5	1.55253750E+5	1.15102844E+5	4.79208633E+4	2.38702051E+4	1.97537988E+4	2.48121797E+4	3.40926758E+4	4.68285938E+4	5.83649609E+4	7.10400703E+4	7.62117500E+4	8.03585234E+4	6.90952734E+4	5.90831563E+4	2.51225742E+4	9.40576270E+3
322.00	1.49235719E+5	1.57464547E+5	1.15142563E+5	4.82004805E+4	2.33694121E+4	2.04576211E+4	2.59260156E+4	3.46155039E+4	4.66225664E+4	5.96257266E+4	7.04402969E+4	7.74019844E+4	8.00796563E+4	6.85728203E+4	6.16050352E+4	2.56010137E+4	8.99767676E+3
323.00	1.51641203E+5	1.59971953E+5	1.14815516E+5	4.92299219E+4	2.42325313E+4	2.09610020E+4	2.57945762E+4	3.40225273E+4	4.63355352E+4	6.01463477E+4	7.09683359E+4	7.74561094E+4	7.88251563E+4	6.88982344E+4	6.17318086E+4	2.65971016E+4	9.05104395E+3
324.00	1.51775938E+5	1.56415250E+5	1.14907977E+5	4.89400273E+4	2.43736563E+4	2.02744531E+4	2.50813125E+4	3.48518711E+4	4.62135430E+4	6.01337305E+4	7.03006094E+4	7.68750859E+4	7.96703672E+4	6.89152500E+4	6.18142422E+4	2.68774824E+4	9.33502246E+3
325.00	1.49996156E+5	1.58030578E+5	1.15589602E+5	4.93464961E+4	2.32013770E+4	2.07217793E+4	2.59025449E+4	3.51028555E+4	4.69190078E+4	5.87780039E+4	7.16390547E+4	7.79347813E+4	8.12193516E+4	6.94969688E+4	6.10637813E+4	2.80636133E+4	9.28993555E+3
326.00	1.51579000E+5	1.57462047E+5	1.15721922E+5	4.72957383E+4	2.49052051E+4	2.07007480E+4	2.54587676E+4	3.52862891E+4	4.63482500E+4	5.85670039E+4	7.28906250E+4	7.76112266E+4	8.02109688E+4	6.91180625E+4	6.01522227E+4	2.85806816E+4	9.51558496E+3
327.00	1.51173641E+5	1.55116953E+5	1.13589063E+5	4.82356719E+4	2.48030352E+4	2.13413242E+4	2.62935195E+4	3.37646367E+4	4.70752109E+4	6.00527461E+4	7.11152813E+4	7.89455000E+4	8.10485156E+4	6.90124141E+4	5.78720703E+4	3.00875566E+4	9.20120996E+3
328.00	1.50628031E+5	1.54597234E+5	1.16455766E+5	4.93977344E+4	2.49579648E+4	2.04693672E+4	2.63135879E+4	3.53418672E+4	4.65876328E+4	6.00484727E+4	7.14446719E+4	7.67475078E+4	7.99933047E+4	7.00595000E+4	5.78070664E+4	3.14885332E+4	9.47325488E+3
329.00	1.51508094E+5	1.57612609E+5	1.12166539E+5	4.80936719E+4	2.43029355E+4	2.09647930E+4	2.60595098E+4	3.45116055E+4	4.55717852E+4	6.00809375E+4	7.20113594E+4	7.71030391E+4	7.95459063E+4	6.88817969E+4	5.71806523E+4	3.11416328E+4	9.72282813E+3
330.00	1.48785313E+5	1.54754625E+5	1.13046258E+5	4.95628945E+4	2.52604785E+4	2.11864102E+4	2.61431855E+4	3.52075820E+4	4.52948555E+4	5.96802422E+4	7.02150000E+4	7.61521953E+4	7.79691875E+4	6.85848125E+4	5.63945859E+4	3.12122969E+4	9.71395410E+3
331.00	1.48505328E+5	1.54457906E+5	1.12764914E+5	4.92712227E+4	2.44031680E+4	2.10575352E+4	2.60653711E+4	3.47947188E+4	4.64031055E+4	5.78668008E+4	6.99156250E+4	7.57569219E+4	7.86029531E+4	6.88086328E+4	5.66251406E+4	3.10292090E+4	1.05470313E+4
332.00	1.48005953E+5	1.52371109E+5	1.10503328E+5	4.79450664E+4	2.35857441E+4	2.06384570E+4	2.56314180E+4	3.56845586E+4	4.56436836E+4	5.80349453E+4	7.02249375E+4	7.64420156E+4	7.85170391E+4	6.74602188E+4	5.46555078E+4	2.93825430E+4	1.14798066E+4
333.00	1.46597484E+5	1.50777625E+5	1.09578156E+5	4.79640156E+4	2.42529629E+4	2.02610293E+4	2.51357227E+4	3.42968828E+4	4.38284063E+4	5.90123633E+4	6.80848750E+4	7.48064141E+4	7.68048984E+4	6.66088047E+4	5.53652734E+4	2.78190918E+4	1.24066025E+4
334.00	1.45412250E+5	1.50241656E+5	1.09592508E+5	4.76966328E+4	2.37301035E+4	2.04020020E+4	2.52291719E+4	3.43483672E+4	4.56454219E+4	5.56405117E+4	6.78745625E+4	7.37234219E+4	7.64948828E+4	6.52774258E+4	5.44153672E+4	2.66837422E+4	1.29406523E+4
335.00	1.41254875E+5	1.50332313E+5	1.08057664E+5	4.64559453E+4	2.31649238E+4	2.00496133E+4	2.47115059E+4	3.28970039E+4	4.56162266E+4	5.62571250E+4	6.72314688E+4	7.28640625E+4	7.59335000E+4	6.53377422E+4	5.42423672E+4	2.63248711E+4	1.35917168E+4
336.00	1.41098906E+5	1.44498766E+5	1.06062547E+5	4.50147461E+4	2.28952695E+4	1.98834512E+4	2.55540137E+4	3.21570449E+4	4.38014766E+4	5.53746016E+4	6.59647813E+4	7.12749375E+4	7.38352891E+4	6.49141367E+4	5.31852344E+4	2.50076406E+4	1.34957295E+4
337.00	1.36593313E+5	1.42064891E+5	1.04817406E+5	4.50524688E+4	2.35262715E+4	1.96642832E+4	2.31070859E+4	3.20464082E+4	4.43959297E+4	5.40374766E+4	6.51626875E+4	7.11480703E+4	7.23000391E+4	6.28858750E+4	5.24604102E+4	2.50391074E+4	1.29592100E+4
338.00	1.36287922E+5	1.38926922E+5	1.02642883E+5	4.38160039E+4	2.19467734E+4	1.93586563E+4	2.29779102E+4	3.08157031E+4	4.10654688E+4	5.33543438E+4	6.36318555E+4	6.88508516E+4	7.10515000E+4	6.14988164E+4	5.04631250E+4	2.44041582E+4	1.20532744E+4
339.00	1.31218250E+5	1.35784906E+5	1.00216656E+5	4.39198984E+4	2.19947715E+4	1.93087813E+4	2.30557129E+4	3.08054375E+4	4.11230664E+4	5.12789102E+4	6.16825820E+4	6.74817813E+4	7.02227969E+4	6.04454883E+4	5.01664609E+4	2.38040703E+4	1.01982119E+4
340.00	1.27448023E+5	1.33028141E+5	9.81055391E+4	4.28809531E+4	2.15032598E+4	1.79234961E+4	2.23487676E+4	3.09621738E+4	4.07816719E+4	5.04984492E+4	6.05801016E+4	6.62671094E+4	6.88616719E+4	5.93302188E+4	4.91611563E+4	2.35397031E+4	9.58650293E+3
341.00	1.28134102E+5	1.30660836E+5	9.50282656E+4	4.18173750E+4	2.10380430E+4	1.81254473E+4	2.11523379E+4	2.99198672E+4	3.85056445E+4	5.02776094E+4	5.89118750E+4	6.47851250E+4	6.55761953E+4	5.82013711E+4	4.80492344E+4	2.27392891E+4	8.91256055E+3
342.00	1.21840984E+5	1.28204602E+5	9.28113125E+4	4.05729414E+4	2.03307891E+4	1.74046582E+4	2.16437285E+4	2.83040918E+4	3.87497773E+4	4.88367461E+4	5.77507500E+4	6.30311797E+4	6.42177813E+4	5.57567773E+4	4.66011563E+4	2.23111758E+4	8.23875000E+3
343.00	1.17785898E+5	1.23257531E+5	8.90203906E+4	3.93404531E+4	1.98009551E+4	1.70528418E+4	2.11689434E+4	2.74912656E+4	3.78796328E+4	4.77498945E+4	5.73581602E+4	6.10896016E+4	6.33060586E+4	5.49584297E+4	4.56600039E+4	2.15386484E+4	8.04833154E+3
344.00	1.17301523E+5	1.18409102E+5	8.80181250E+4	3.92211289E+4	1.88822402E+4	1.62648818E+4	2.04028750E+4	2.80934277E+4	3.67876406E+4	4.67501055E+4	5.68408984E+4	5.97627031E+4	6.26711953E+4	5.34186250E+4	4.43183516E+4	2.10984609E+4	7.72361426E+3
345.00	1.15389617E+5	1.16690508E+5	8.55698906E+4	3.76478750E+4	1.88418828E+4	1.56749424E+4	2.01022129E+4	2.66148828E+4	3.50034570E+4	4.47675234E+4	5.34173125E+4	5.87149531E+4	6.02134453E+4	5.19444766E+4	4.36584141E+4	2.02735781E+4	7.46955225E+3
346.00	1.10145898E+5	1.14688688E+5	8.30625703E+4	3.67166523E+4	1.76977598E+4	1.62393076E+4	1.90223301E+4	2.60664063E+4	3.42089414E+4	4.36808672E+4	5.26793828E+4	5.62763789E+4	5.94977656E+4	5.06453828E+4	4.22017773E+4	1.99402754E+4	7.41745410E+3
347.00	1.11014883E+5	1.11464938E+5	8.14537344E+4	3.57548203E+4	1.76516953E+4	1.53455703E+4	1.96109980E+4	2.55435117E+4	3.35052891E+4	4.43983438E+4	5.13027969E+4	5.52563047E+4	5.79978164E+4	4.98804219E+4	4.16206016E+4	1.96641758E+4	7.30453027E+3
348.00	1.07433836E+5	1.11406734E+5	8.02781484E+4	3.50595703E+4	1.80318652E+4	1.59187178E+4	1.91221582E+4	2.51139902E+4	3.33385273E+4	4.25572617E+4	5.04480781E+4	5.38272422E+4	5.61277070E+4	4.84214805E+4	4.05355703E+4	1.93009746E+4	7.00374170E+3
349.00	1.05414203E+5	1.06544320E+5	7.84157891E+4	3.39773828E+4	1.74397832E+4	1.49539287E+4	1.84116465E+4	2.45400527E+4	3.21228340E+4	4.09816797E+4	4.92703359E+4	5.29063164E+4	5.45393750E+4	4.70211367E+4	3.91362461E+4	1.85062637E+4	6.84197705E+3
350.00	1.03407914E+5	1.05714523E+5	7.63375703E+4	3.29091328E+4	1.73229980E+4	1.44932725E+4	1.79443223E+4	2.37612500E+4	3.19292227E+4	3.96602578E+4	4.81540742E+4	5.15252539E+4	5.31562266E+4	4.61846445E+4	3.84937773E+4	1.83280293E+4	6.74497656E+3
351.00	9.99182656E+4	1.02174297E+5	7.33783984E+4	3.27782305E+4	1.68639121E+4	1.38205322E+4	1.68856797E+4	2.32256680E+4	3.09886074E+4	3.93806602E+4	4.60772891E+4	5.00535039E+4	5.22916055E+4	4.48196641E+4	3.74005078E+4	1.78754961E+4	6.62100635E+3
352.00	9.77521719E+4	9.97632813E+4	7.17391797E+4	3.14403594E+4	1.65220469E+4	1.42960723E+4	1.75491016E+4	2.25263652E+4	3.10215859E+4	3.82921055E+4	4.50127148E+4	4.91815234E+4	5.10808984E+4	4.43534297E+4	3.67007344E+4	1.74184395E+4	6.52296143E+3
353.00	9.68284609E+4	9.59930234E+4	7.04713828E+4	3.02730098E+4	1.63008779E+4	1.34501074E+4	1.67321914E+4	2.25022500E+4	3.01735723E+4	3.70129805E+4	4.46364492E+4	4.77280430E+4	4.95359375E+4	4.28990703E+4	3.63154961E+4	1.69192148E+4	6.55360547E+3
354.00	9.30081641E+4	9.39481875E+4	6.88947422E+4	2.99067813E+4	1.53615449E+4	1.31028057E+4	1.65325547E+4	2.21264883E+4	2.84046055E+4	3.71305664E+4	4.35480625E+4	4.65925625E+4	4.80882852E+4	4.13568320E+4	3.51980977E+4	1.65005059E+4	6.07334277E+3
355.00	9.22518984E+4	9.20450859E+4	6.65050859E+4	2.95944219E+4	1.60621191E+4	1.28308809E+4	1.57739805E+4	2.11896484E+4	2.77326719E+4	3.47628047E+4	4.25353320E+4	4.60722109E+4	4.71043750E+4	4.08043906E+4	3.42100508E+4	1.61836719E+4	6.01873682E+3
356.00	8.83782813E+4	8.80597031E+4	6.51070352E+4	2.82491035E+4	1.52086738E+4	1.31252061E+4	1.55188291E+4	2.13552520E+4	2.69659160E+4	3.45948398E+4	4.09534648E+4	4.38224609E+4	4.56004531E+4	3.94309961E+4	3.35811641E+4	1.59884697E+4	5.99391797E+3
357.00	8.59752109E+4	8.75901250E+4	6.38928984E+4	2.83312207E+4	1.38277080E+4	1.25007627E+4	1.48990762E+4	2.05826328E+4	2.52972910E+4	3.36528984E+4	4.01614180E+4	4.35000781E+4	4.35534336E+4	3.80507578E+4	3.21325371E+4	1.51467334E+4	5.80758789E+3
358.00	8.29095703E+4	8.50831563E+4	6.15454922E+4	2.75393984E+4	1.40885449E+4	1.18125254E+4	1.43463389E+4	1.95424297E+4	2.50953438E+4	3.27824766E+4	3.84386641E+4	4.13168125E+4	4.35757383E+4	3.73867539E+4	3.17558105E+4	1.47508564E+4	5.47662598E+3
359.00	8.05654531E+4	8.21870391E+4	5.95072539E+4	2.61348125E+4	1.24950908E+4	1.19073877E+4	1.39609824E+4	1.93705566E+4	2.47770488E+4	3.13655605E+4	3.67868906E+4	4.04434805E+4	4.16176758E+4	3.61325000E+4	3.04854531E+4	1.44043184E+4	5.38874219E+3
360.00	7.81840547E+4	7.92037266E+4	5.70500234E+4	2.54337852E+4	1.29149268E+4	1.17077168E+4	1.27879385E+4	1.88480195E+4	2.39572383E+4	3.03606211E+4	3.62370781E+4	3.89150977E+4	4.05818281E+4	3.47301680E+4	2.94497207E+4	1.40296885E+4	5.26560059E+3
361.00	7.73726016E+4	7.59508438E+4	5.52756016E+4	2.42040820E+4	1.22941055E+4	1.10153779E+4	1.30627217E+4	1.78444727E+4	2.32163320E+4	2.92345195E+4	3.49632969E+4	3.71903672E+4	3.84953789E+4	3.35405195E+4	2.83688887E+4	1.37819648E+4	5.09194824E+3
362.00	7.44659219E+4	7.37129375E+4	5.26359023E+4	2.33884180E+4	1.23563018E+4	1.09252119E+4	1.27978672E+4	1.74309180E+4	2.27329980E+4	2.87147051E+4	3.40937617E+4	3.57096563E+4	3.79757148E+4	3.25548418E+4	2.75065234E+4	1.30918252E+4	4.75583740E+3
363.00	7.19538203E+4	7.23671641E+4	5.12724961E+4	2.29836367E+4	1.16292549E+4	1.04902559E+4	1.25024561E+4	1.66669199E+4	2.21744707E+4	2.81818027E+4	3.36644883E+4	3.54190234E+4	3.67534063E+4	3.23467266E+4	2.68595000E+4	1.25304629E+4	4.55120898E+3
364.00	6.94033438E+4	6.98679141E+4	4.97325664E+4	2.28727539E+4	1.12417363E+4	9.82471875E+3	1.22756260E+4	1.61800254E+4	2.06918652E+4	2.76173867E+4	3.14859746E+4	3.44965898E+4	3.59324141E+4	3.08577715E+4	2.58728477E+4	1.22929600E+4	4.65955176E+3
365.00	6.73018203E+4	6.67437266E+4	4.76962969E+4	2.14896191E+4	1.10833652E+4	9.71106738E+3	1.15447646E+4	1.55037617E+4	2.00339570E+4	2.57232578E+4	2.97059141E+4	3.29071016E+4	3.45758438E+4	2.95199219E+4	2.44949453E+4	1.20291211E+4	4.59313818E+3
366.00	6.37562109E+4	6.50145547E+4	4.63543945E+4	2.05605859E+4	1.05944141E+4	9.22094434E+3	1.12562529E+4	1.51026855E+4	1.99619141E+4	2.50954727E+4	2.89029043E+4	3.14879414E+4	3.26046426E+4	2.86454043E+4	2.40393418E+4	1.15720967E+4	4.23761621E+3
367.00	6.32799258E+4	6.09527383E+4	4.52566250E+4	2.00778555E+4	9.92960059E+3	8.94116211E+3	1.05244258E+4	1.43830039E+4	1.88851230E+4	2.42902070E+4	2.79481816E+4	3.09024668E+4	3.14228965E+4	2.79250195E+4	2.28555449E+4	1.12463799E+4	4.19527979E+3
368.00	5.93245156E+4	6.00706797E+4	4.25244688E+4	1.92212676E+4	1.01139111E+4	8.58728223E+3	1.00453242E+4	1.40003711E+4	1.85019023E+4	2.32797930E+4	2.74877930E+4	2.89760078E+4	3.07942109E+4	2.59961875E+4	2.22255566E+4	1.06583213E+4	4.07480396E+3
369.00	5.75049805E+4	5.64534375E+4	4.18744297E+4	1.89328906E+4	9.42432227E+3	8.57495215E+3	9.95340527E+3	1.35324424E+4	1.76273164E+4	2.25004922E+4	2.67356172E+4	2.81439609E+4	2.90931230E+4	2.55769941E+4	2.15377969E+4	1.01670820E+4	4.10083740E+3
370.00	5.53125273E+4	5.64633125E+4	3.98411133E+4	1.80731777E+4	9.45374023E+3	8.06258057E+3	9.63630566E+3	1.32239180E+4	1.74365996E+4	2.18226543E+4	2.51568477E+4	2.79181016E+4	2.84300098E+4	2.46186855E+4	2.04978555E+4	1.00190391E+4	3.81576978E+3
371.00	5.51886797E+4	5.36518359E+4	3.89178164E+4	1.71357188E+4	8.79120508E+3	8.23790234E+3	9.58921582E+3	1.26084814E+4	1.65575195E+4	2.06652305E+4	2.46489395E+4	2.59327773E+4	2.73142656E+4	2.37877480E+4	1.99931758E+4	9.40068359E+3	3.62960132E+3
372.00	5.16528945E+4	5.02103672E+4	3.76828945E+4	1.69757969E+4	8.60880762E+3	7.39940918E+3	9.21816797E+3	1.24221328E+4	1.56373535E+4	1.99695547E+4	2.29216426E+4	2.50046035E+4	2.65134082E+4	2.32002754E+4	1.91900762E+4	9.10593359E+3	3.49538623E+3
373.00	4.96464141E+4	4.89974297E+4	3.55718672E+4	1.65484219E+4	8.46944238E+3	7.42855029E+3	8.63131445E+3	1.19149141E+4	1.50014570E+4	1.94486758E+4	2.25499785E+4	2.43349609E+4	2.54244141E+4	2.19198008E+4	1.84887148E+4	8.79377539E+3	3.43508936E+3
374.00	4.88653477E+4	4.74893984E+4	3.38475234E+4	1.58173652E+4	8.25479395E+3	7.08613477E+3	8.23002930E+3	1.11077197E+4	1.47150908E+4	1.88375547E+4	2.18413711E+4	2.32037109E+4	2.43377715E+4	2.10425977E+4	1.76812012E+4	8.78297266E+3	3.35837427E+3
375.00	4.65310977E+4	4.59094844E+4	3.32702109E+4	1.51504648E+4	8.00243457E+3	7.13591357E+3	8.16899121E+3	1.06523604E+4	1.41229463E+4	1.79900371E+4	2.02052754E+4	2.22253906E+4	2.37554863E+4	2.03284063E+4	1.71331582E+4	7.95905225E+3	3.10981567E+3
376.00	4.34126094E+4	4.27162227E+4	3.15117813E+4	1.40667344E+4	7.52977539E+3	6.69807275E+3	7.47111865E+3	1.04584590E+4	1.38748887E+4	1.68124531E+4	1.97318477E+4	2.14653398E+4	2.28440957E+4	1.94039082E+4	1.62798789E+4	7.89404541E+3	3.03402271E+3
377.00	4.24274063E+4	4.23502578E+4	3.00529844E+4	1.35475928E+4	7.69429785E+3	6.38381885E+3	7.44710107E+3	1.00393135E+4	1.26863174E+4	1.60514570E+4	1.92246426E+4	2.07439160E+4	2.12569336E+4	1.91232227E+4	1.57441963E+4	7.64776514E+3	3.08542798E+3
378.00	4.07625898E+4	4.05206523E+4	2.93650742E+4	1.34591572E+4	7.07860010E+3	6.09692920E+3	7.17226172E+3	9.62773633E+3	1.25858525E+4	1.57045654E+4	1.84039941E+4	1.97129355E+4	2.06894648E+4	1.80534863E+4	1.48298887E+4	7.29960938E+3	2.90121118E+3
379.00	3.85387461E+4	3.86561563E+4	2.75762422E+4	1.22977090E+4	6.72293506E+3	5.86062207E+3	7.10302148E+3	9.16227832E+3	1.19976855E+4	1.48826797E+4	1.72872969E+4	1.90886641E+4	1.96804336E+4	1.74749551E+4	1.43553320E+4	6.93488037E+3	2.86213794E+3
380.00	3.81776328E+4	3.52166328E+4	2.65598164E+4	1.24411143E+4	6.75297998E+3	5.67535840E+3	6.47007861E+3	8.58517188E+3	1.10615947E+4	1.36138086E+4	1.66777754E+4	1.80620547E+4	1.84330313E+4	1.61331699E+4	1.38910703E+4	6.55024463E+3	2.71717871E+3
381.00	3.52682148E+4	3.42170742E+4	2.58470156E+4	1.14045068E+4	6.13674951E+3	5.25357471E+3	6.78231152E+3	8.41366992E+3	1.08212002E+4	1.37637920E+4	1.59546221E+4	1.75919199E+4	1.79796230E+4	1.56560645E+4	1.32230859E+4	6.40476758E+3	2.55678638E+3
382.00	3.35749492E+4	3.38484219E+4	2.44484121E+4	1.15666113E+4	6.13960449E+3	5.47636865E+3	6.26287891E+3	8.01018311E+3	1.03355840E+4	1.28178916E+4	1.52942500E+4	1.67231504E+4	1.72950586E+4	1.50805137E+4	1.26508408E+4	6.09808008E+3	2.43027026E+3
383.00	3.26930703E+4	3.27724766E+4	2.38903379E+4	1.06918516E+4	5.93390186E+3	5.17968652E+3	5.68859229E+3	7.70537256E+3	9.66753223E+3	1.26225703E+4	1.47538428E+4	1.57882803E+4	1.64868984E+4	1.40818701E+4	1.20084678E+4	5.88929639E+3	2.45146021E+3
384.00	3.12691152E+4	3.03670430E+4	2.28984512E+4	1.04403330E+4	5.54414600E+3	4.84941602E+3	5.60181982E+3	6.95590918E+3	9.89237012E+3	1.21962529E+4	1.41739004E+4	1.54381172E+4	1.57054385E+4	1.38545371E+4	1.16875986E+4	5.56716162E+3	2.35844629E+3
385.00	2.95710977E+4	2.97529023E+4	2.16053613E+4	1.02153906E+4	5.26839795E+3	4.82402002E+3	5.64098682E+3	7.00707715E+3	9.67180273E+3	1.16890430E+4	1.41374404E+4	1.47167910E+4	1.51701904E+4	1.32616602E+4	1.12556875E+4	5.43083496E+3	2.12432642E+3
386.00	2.85870918E+4	2.84214102E+4	2.06922891E+4	9.73850000E+3	5.24425684E+3	4.43766748E+3	5.48892236E+3	6.97633887E+3	9.45143359E+3	1.08470215E+4	1.30019082E+4	1.41336982E+4	1.46442949E+4	1.25287803E+4	1.04377432E+4	5.09384668E+3	2.12497607E+3
387.00	2.68230469E+4	2.68527207E+4	1.99310938E+4	9.39686035E+3	5.06542822E+3	4.56695654E+3	4.78919434E+3	6.47777930E+3	8.32969336E+3	1.05941826E+4	1.21644727E+4	1.36214395E+4	1.41767275E+4	1.24081982E+4	9.92319043E+3	5.06792529E+3	2.11953198E+3
388.00	2.58650039E+4	2.59701035E+4	1.98479336E+4	8.90031836E+3	4.67557373E+3	4.23286572E+3	4.76862695E+3	6.22187012E+3	8.06461816E+3	1.05017305E+4	1.18725625E+4	1.29454092E+4	1.33686074E+4	1.16592949E+4	9.82716895E+3	4.71582617E+3	2.05455933E+3
389.00	2.49347402E+4	2.45721699E+4	1.80446172E+4	8.46447949E+3	4.63100146E+3	4.01185815E+3	4.82483350E+3	6.33505566E+3	7.50968799E+3	9.51910938E+3	1.14722207E+4	1.23504590E+4	1.25649072E+4	1.10649043E+4	9.33477344E+3	4.64434961E+3	1.96224219E+3
390.00	2.36138242E+4	2.36606348E+4	1.74434648E+4	8.15482764E+3	4.47395313E+3	3.93220996E+3	4.59679590E+3	5.88655762E+3	7.30301270E+3	9.30270020E+3	1.07050254E+4	1.15247744E+4	1.18879219E+4	1.07907432E+4	8.61624512E+3	4.30572607E+3	1.83700757E+3
391.00	2.23874648E+4	2.22772949E+4	1.64192852E+4	7.72866943E+3	4.15451416E+3	3.78052075E+3	4.48497168E+3	5.66264063E+3	6.90118066E+3	8.64443066E+3	1.04781963E+4	1.14074697E+4	1.16420264E+4	1.00854053E+4	8.48846777E+3	4.35855371E+3	1.78827600E+3
392.00	2.18603242E+4	2.17968027E+4	1.53227285E+4	7.76600684E+3	4.12877002E+3	3.56883618E+3	4.09568457E+3	5.22184619E+3	6.56349023E+3	8.59283984E+3	9.81141797E+3	1.06481025E+4	1.09219033E+4	9.58585840E+3	8.25881250E+3	4.00550928E+3	1.77829004E+3
393.00	2.08267656E+4	2.08339961E+4	1.47209883E+4	7.14177686E+3	4.01276050E+3	3.42523804E+3	3.89622705E+3	5.17287549E+3	6.26103760E+3	7.97910791E+3	9.45664160E+3	1.01826572E+4	1.05219512E+4	9.03948145E+3	7.97016357E+3	3.84526440E+3	1.76084229E+3
394.00	2.03265352E+4	1.99291055E+4	1.44654180E+4	6.91280420E+3	3.97933813E+3	3.28576636E+3	3.77073047E+3	4.94906689E+3	5.94675879E+3	7.30008643E+3	9.08465332E+3	9.64655664E+3	1.00200850E+4	8.82902832E+3	7.37366211E+3	3.77270508E+3	1.60088147E+3
395.00	1.89784492E+4	1.90274355E+4	1.36551338E+4	6.60180615E+3	3.86777954E+3	3.44701855E+3	3.74622876E+3	4.66346533E+3	5.77462891E+3	7.14370752E+3	8.86296582E+3	9.21591113E+3	9.40589453E+3	8.68591406E+3	7.11920166E+3	3.55029272E+3	1.60687537E+3
396.00	1.79068438E+4	1.80744492E+4	1.28073057E+4	6.13411182E+3	3.52740039E+3	3.21428491E+3	3.73198657E+3	4.38170020E+3	5.64428809E+3	7.31091162E+3	8.48247852E+3	8.73210938E+3	9.33819141E+3	8.09398633E+3	6.85170264E+3	3.44409546E+3	1.54151025E+3
397.00	1.77076875E+4	1.74053613E+4	1.28211787E+4	6.21188916E+3	3.40600464E+3	2.95184937E+3	3.34050391E+3	4.55788818E+3	5.57649072E+3	7.13530957E+3	8.14731348E+3	8.60599512E+3	9.18317285E+3	7.77792236E+3	6.56166797E+3	3.29913306E+3	1.47306555E+3
398.00	1.71751074E+4	1.66365020E+4	1.24354746E+4	5.75183936E+3	3.55775781E+3	2.88703833E+3	3.43482642E+3	4.34242041E+3	5.33485938E+3	6.47925977E+3	7.73900146E+3	8.35955469E+3	8.48171191E+3	7.59229785E+3	6.16744141E+3	3.04483936E+3	1.43850024E+3
399.00	1.66225273E+4	1.58135332E+4	1.17172461E+4	5.61731152E+3	3.36401587E+3	3.02943774E+3	3.21360376E+3	4.06149292E+3	5.01473828E+3	6.28973145E+3	7.23234570E+3	8.12568164E+3	8.22166602E+3	7.09501758E+3	6.04978760E+3	3.15223096E+3	1.36393298E+3
400.00	1.56723584E+4	1.55713271E+4	1.07786738E+4	5.18732324E+3	3.11872192E+3	2.91111792E+3	3.09652417E+3	3.86655322E+3	4.85198291E+3	6.24981982E+3	6.86802246E+3	7.64610059E+3	7.82024316E+3	6.97747852E+3	5.88890234E+3	2.99022095E+3	1.36207080E+3
401.00	1.51288955E+4	1.47987734E+4	1.04974111E+4	5.24344238E+3	3.09493604E+3	2.72041699E+3	2.87971558E+3	3.63620508E+3	4.63734766E+3	5.64589160E+3	6.84360889E+3	7.42622656E+3	7.51491797E+3	6.56630859E+3	5.57922510E+3	2.93278320E+3	1.25967896E+3
402.00	1.42403730E+4	1.38164609E+4	1.03737158E+4	4.98540820E+3	2.96634082E+3	2.48210913E+3	2.63183252E+3	3.59908203E+3	4.46089746E+3	5.49479736E+3	6.33500000E+3	6.84700244E+3	7.35752881E+3	6.38207764E+3	5.19924414E+3	2.73811304E+3	1.21455383E+3
403.00	1.33957334E+4	1.35885771E+4	9.53699414E+3	4.99721094E+3	3.00430835E+3	2.55185400E+3	2.87615112E+3	3.48350488E+3	4.04125586E+3	5.40480518E+3	6.06505908E+3	6.75145459E+3	6.84891748E+3	5.83702393E+3	5.13592627E+3	2.57433398E+3	1.26096802E+3
404.00	1.29314102E+4	1.30996641E+4	9.65655176E+3	4.57475391E+3	2.78689233E+3	2.62051611E+3	2.70099707E+3	3.31656543E+3	4.16985254E+3	4.99491162E+3	5.62443457E+3	6.16343018E+3	6.44545215E+3	5.83525439E+3	4.84892090E+3	2.52453735E+3	1.19823047E+3
405.00	1.20863271E+4	1.23370479E+4	9.28243848E+3	4.41377539E+3	2.80723120E+3	2.30217236E+3	2.62692261E+3	3.17431323E+3	3.98781909E+3	4.97336670E+3	5.76774463E+3	6.03009521E+3	6.24391260E+3	5.59555371E+3	4.74461426E+3	2.43971753E+3	1.16167993E+3
406.00	1.17574238E+4	1.19614814E+4	8.63822266E+3	4.43711523E+3	2.56755835E+3	2.41341821E+3	2.54829565E+3	3.18528394E+3	3.93121826E+3	4.91924219E+3	5.64668359E+3	5.88027295E+3	6.16869629E+3	5.37943750E+3	4.61681641E+3	2.34201270E+3	1.10409106E+3
407.00	1.10965723E+4	1.14801084E+4	8.35173047E+3	4.27600049E+3	2.61596362E+3	2.35953735E+3	2.29443481E+3	3.18963428E+3	3.71052539E+3	4.29882617E+3	5.20846875E+3	5.70139990E+3	5.79283398E+3	5.13213135E+3	4.38458936E+3	2.23547095E+3	1.05953943E+3
408.00	1.10337471E+4	1.07723721E+4	7.78173682E+3	4.00397241E+3	2.33799292E+3	2.21261621E+3	2.34636987E+3	3.03137085E+3	3.66254443E+3	4.16820605E+3	5.02050293E+3	5.36282227E+3	5.58368994E+3	4.69399463E+3	4.26563184E+3	2.13005566E+3	1.06161975E+3
409.00	1.05558760E+4	1.04246865E+4	8.08637939E+3	3.88599805E+3	2.49508008E+3	1.94222717E+3	2.39023877E+3	2.70544751E+3	3.39622632E+3	4.16943994E+3	4.75159131E+3	5.06460449E+3	5.22011035E+3	4.62823535E+3	3.99339502E+3	2.12590747E+3	1.09077051E+3
410.00	9.01914941E+3	8.78629980E+3	6.83313574E+3	3.49851538E+3	2.10816479E+3	1.92054431E+3	1.97633716E+3	2.46865405E+3	2.99634668E+3	3.64003564E+3	4.23838379E+3	4.38202295E+3	4.53932227E+3	4.25360498E+3	3.40596558E+3	1.84871399E+3	9.54452515E+2
411.00	8.39722949E+3	8.61931543E+3	6.29856201E+3	3.10791357E+3	1.94479419E+3	1.79715735E+3	1.91184070E+3	2.24004639E+3	2.83196484E+3	3.53249316E+3	4.01442456E+3	4.22818555E+3	4.47343994E+3	3.70150366E+3	3.39502441E+3	1.82369556E+3	9.27967590E+2
412.00	8.10581982E+3	8.47156934E+3	6.39363770E+3	3.26549170E+3	2.03170007E+3	1.63364209E+3	1.93095032E+3	2.27242798E+3	2.72200073E+3	3.07391675E+3	3.81157568E+3	4.05600049E+3	4.26163037E+3	3.85284204E+3	3.13287158E+3	1.68186597E+3	9.11255310E+2
413.00	7.48244336E+3	7.88808008E+3	5.88752295E+3	2.94168506E+3	2.11052954E+3	1.91235498E+3	1.94079480E+3	2.49893530E+3	2.63013599E+3	3.26600024E+3	3.64936523E+3	3.86496753E+3	4.07650659E+3	3.75995557E+3	3.02578516E+3	1.67700439E+3	8.94994629E+2
414.00	7.46214355E+3	7.69993555E+3	5.64345020E+3	2.96690625E+3	1.84626074E+3	1.65249963E+3	1.85918091E+3	2.28764575E+3	2.52161157E+3	3.12314404E+3	3.56298413E+3	3.67742090E+3	3.83778662E+3	3.49335303E+3	2.95588379E+3	1.60411157E+3	8.29816284E+2
415.00	6.83775879E+3	7.35950098E+3	5.74006543E+3	2.86595410E+3	1.85247888E+3	1.57418848E+3	1.70584045E+3	2.19082129E+3	2.46625195E+3	2.68937573E+3	3.42599585E+3	3.64864575E+3	3.78276416E+3	3.28930591E+3	2.79010059E+3	1.51026526E+3	7.78079773E+2
416.00	6.91303613E+3	7.00503906E+3	5.28245752E+3	2.58712573E+3	1.87173425E+3	1.63654822E+3	1.75604199E+3	1.83000110E+3	2.45484888E+3	2.76163721E+3	3.15006152E+3	3.42706104E+3	3.56944189E+3	3.21849829E+3	2.71066284E+3	1.50050659E+3	8.07296387E+2
417.00	6.61582568E+3	6.59831592E+3	5.02410938E+3	2.60067798E+3	1.88174951E+3	1.79761731E+3	1.63436011E+3	2.14980713E+3	2.33159619E+3	2.78381177E+3	3.09204639E+3	3.30028125E+3	3.38321997E+3	3.03781372E+3	2.61993408E+3	1.38195801E+3	7.99061218E+2
418.00	6.28621191E+3	6.45499365E+3	5.08550781E+3	2.70655469E+3	1.97539807E+3	1.51835693E+3	1.66468909E+3	1.72352002E+3	2.13676074E+3	2.67080591E+3	2.85411548E+3	3.28913501E+3	3.44917334E+3	3.05791382E+3	2.52312524E+3	1.43400342E+3	7.48251099E+2
419.00	6.33938916E+3	6.04372314E+3	5.02441895E+3	2.38573633E+3	1.80803003E+3	1.68940894E+3	1.59383362E+3	1.90165588E+3	2.38081616E+3	2.43086499E+3	2.93702051E+3	3.13275513E+3	3.15583301E+3	2.82706055E+3	2.35789209E+3	1.34923438E+3	7.45764587E+2
420.00	6.05369775E+3	6.27217139E+3	4.63873486E+3	2.59540723E+3	1.77550562E+3	1.46705640E+3	1.49172131E+3	1.77325085E+3	2.19032471E+3	2.46175537E+3	2.82562402E+3	2.88406763E+3	2.97510889E+3	2.81581714E+3	2.50387085E+3	1.32866760E+3	6.85823853E+2
421.00	5.94963184E+3	6.03776270E+3	4.60985254E+3	2.55097363E+3	1.56481372E+3	1.49403442E+3	1.61650977E+3	1.87922693E+3	2.17450635E+3	2.28986890E+3	2.58111816E+3	2.93348975E+3	3.07104370E+3	2.79520654E+3	2.28286548E+3	1.28861255E+3	7.47869629E+2
422.00	5.80897412E+3	5.51997461E+3	4.54269434E+3	2.36603320E+3	1.63667310E+3	1.58133850E+3	1.61812451E+3	1.69747498E+3	1.95465088E+3	2.18124829E+3	2.60412939E+3	2.83003540E+3	3.15408960E+3	2.71477344E+3	2.17796509E+3	1.27013843E+3	7.06698242E+2
423.00	5.33697021E+3	5.47575098E+3	4.17142334E+3	2.37987988E+3	1.69850342E+3	1.50429590E+3	1.43409106E+3	1.71341223E+3	1.88215283E+3	2.26498657E+3	2.45021460E+3	2.67669116E+3	2.82483545E+3	2.52530762E+3	2.10083789E+3	1.19147620E+3	6.66229553E+2
424.00	5.24450342E+3	5.16420117E+3	3.85404053E+3	2.28098047E+3	1.62094641E+3	1.37855212E+3	1.29453601E+3	1.59749084E+3	1.88342493E+3	2.17537842E+3	2.41591431E+3	2.57792236E+3	2.68104810E+3	2.34716284E+3	2.19126636E+3	1.18975696E+3	6.90848328E+2
425.00	5.07471240E+3	5.03355957E+3	4.13914600E+3	2.14026611E+3	1.63247034E+3	1.39239771E+3	1.44724536E+3	1.55328125E+3	1.82414709E+3	2.25952148E+3	2.28887549E+3	2.45483911E+3	2.61499854E+3	2.41985815E+3	2.09143066E+3	1.14559021E+3	6.98486084E+2
426.00	4.73400586E+3	5.05833496E+3	3.60027490E+3	2.21898169E+3	1.61334338E+3	1.39795972E+3	1.35190820E+3	1.40131384E+3	1.81769934E+3	1.90538049E+3	2.17858252E+3	2.38182544E+3	2.56562451E+3	2.31275488E+3	1.92417700E+3	1.13807715E+3	6.51687927E+2
427.00	4.70117676E+3	4.80912061E+3	3.76205273E+3	2.25783862E+3	1.50552917E+3	1.37098230E+3	1.31474988E+3	1.52258533E+3	1.59931543E+3	1.94482104E+3	2.20746167E+3	2.45819653E+3	2.48317261E+3	2.15966016E+3	1.93302075E+3	1.08737268E+3	6.86955383E+2
428.00	4.50329883E+3	4.60242676E+3	3.73861963E+3	2.10941553E+3	1.52116272E+3	1.28304443E+3	1.32049512E+3	1.55167627E+3	1.55907349E+3	1.83051208E+3	2.18166675E+3	2.22764087E+3	2.37762866E+3	2.13697510E+3	1.87082373E+3	1.06299646E+3	6.76665161E+2
429.00	4.33479102E+3	4.76980615E+3	3.61159155E+3	2.04203101E+3	1.53352417E+3	1.27318359E+3	1.24756372E+3	1.44168677E+3	1.60024280E+3	1.77628516E+3	2.01006592E+3	2.21257300E+3	2.29463525E+3	2.15142383E+3	1.81850720E+3	1.08661072E+3	6.00360352E+2
430.00	4.44526855E+3	4.23643994E+3	3.54122119E+3	1.95751953E+3	1.45402637E+3	1.48888647E+3	1.31299646E+3	1.36682556E+3	1.57893591E+3	1.71357947E+3	2.00888062E+3	2.12648438E+3	2.22323364E+3	1.98625452E+3	1.73979883E+3	1.03374878E+3	5.95434021E+2
431.00	4.40973291E+3	4.34318115E+3	3.49500659E+3	1.96030432E+3	1.42018506E+3	1.34789673E+3	1.19138989E+3	1.49565857E+3	1.52286951E+3	1.72360962E+3	1.88934644E+3	2.18428369E+3	2.09123950E+3	2.02093176E+3	1.68170276E+3	1.03468091E+3	5.96127563E+2
432.00	4.24780273E+3	4.26813721E+3	3.20258911E+3	1.88020557E+3	1.41187708E+3	1.26301147E+3	1.30876721E+3	1.30933484E+3	1.52206873E+3	1.73873035E+3	1.82102429E+3	2.06012280E+3	2.12040942E+3	1.85855115E+3	1.64238818E+3	9.55765076E+2	6.07397888E+2
433.00	3.80218066E+3	4.38501172E+3	3.11234326E+3	1.90427832E+3	1.28242834E+3	1.13468018E+3	1.36968481E+3	1.33163452E+3	1.43055725E+3	1.49352466E+3	1.84878174E+3	1.98887927E+3	2.03790332E+3	1.87897107E+3	1.59020886E+3	9.97894287E+2	6.17172363E+2
434.00	3.73689404E+3	3.81686206E+3	3.15349707E+3	1.90665894E+3	1.50040076E+3	1.35467993E+3	1.24197327E+3	1.29281335E+3	1.52284888E+3	1.60277319E+3	1.80599719E+3	2.03330054E+3	2.03762390E+3	1.76444312E+3	1.61618726E+3	9.32839294E+2	5.83722168E+2
435.00	3.80625806E+3	3.92859644E+3	3.05849097E+3	1.80707190E+3	1.38237830E+3	1.26921082E+3	9.97971130E+2	1.37894727E+3	1.41217810E+3	1.51233655E+3	1.65007361E+3	1.86479565E+3	1.92544031E+3	1.72480457E+3	1.50111145E+3	9.72009338E+2	5.75175354E+2
436.00	3.74203247E+3	3.91964038E+3	2.97295850E+3	1.70483105E+3	1.21964954E+3	1.15023340E+3	1.36724268E+3	1.31783813E+3	1.33340540E+3	1.42264233E+3	1.66766821E+3	1.71679919E+3	1.92427710E+3	1.73531335E+3	1.50342273E+3	9.23318115E+2	5.45629395E+2
437.00	3.92723584E+3	3.54878345E+3	2.93592749E+3	1.66391394E+3	1.40060693E+3	1.28978223E+3	1.14782227E+3	1.29925879E+3	1.29245874E+3	1.44912402E+3	1.49924792E+3	1.69109985E+3	1.80149805E+3	1.73680530E+3	1.41920581E+3	8.84753052E+2	5.56526367E+2
438.00	4.47692090E+3	3.47974390E+3	2.91795410E+3	1.62830164E+3	1.22167004E+3	1.32117554E+3	1.29579163E+3	1.26004663E+3	1.28642078E+3	1.38174475E+3	1.66126685E+3	1.66102014E+3	1.82886682E+3	1.61587378E+3	1.37352380E+3	8.19451538E+2	5.52630859E+2
439.00	7.12426221E+3	3.43578638E+3	2.70394531E+3	1.72284448E+3	1.25771204E+3	1.28334277E+3	1.17388452E+3	1.08437048E+3	1.35940015E+3	1.35109155E+3	1.49630688E+3	1.64716858E+3	1.72130359E+3	1.60788684E+3	1.36218811E+3	8.17317871E+2	5.39114563E+2
440.00	1.38123574E+4	3.41742578E+3	2.82266040E+3	1.66397900E+3	1.24246082E+3	1.19628674E+3	1.11036401E+3	1.29430542E+3	1.09353430E+3	1.34900635E+3	1.42554138E+3	1.69697107E+3	1.67624365E+3	1.48628906E+3	1.30539185E+3	8.05552307E+2	5.10813843E+2
441.00	2.57196738E+4	3.07523486E+3	2.76263037E+3	1.60882324E+3	1.24634534E+3	1.07956458E+3	1.08810767E+3	1.16630237E+3	1.02546252E+3	1.36777649E+3	1.41106311E+3	1.47517664E+3	1.57258691E+3	1.44782300E+3	1.26097241E+3	8.04374451E+2	5.71382568E+2
442.00	3.73747344E+4	3.04576245E+3	2.62075952E+3	1.62458252E+3	1.22627954E+3	1.02655823E+3	1.00350299E+3	1.08660999E+3	1.22201086E+3	1.23542249E+3	1.47016467E+3	1.45809497E+3	1.50698486E+3	1.38826526E+3	1.19543848E+3	8.28156067E+2	5.10370544E+2
443.00	4.84561602E+4	3.06859692E+3	2.30968506E+3	1.55612439E+3	1.24623413E+3	1.01670746E+3	1.03598450E+3	1.02830811E+3	1.15615344E+3	1.21448145E+3	1.27405432E+3	1.52138635E+3	1.60137427E+3	1.34495630E+3	1.23645776E+3	7.78411987E+2	5.05088806E+2
444.00	5.54955117E+4	3.11848511E+3	2.44450464E+3	1.51871167E+3	1.13542944E+3	1.09091272E+3	1.03465393E+3	1.06869543E+3	1.17815759E+3	1.16635986E+3	1.33162219E+3	1.45825244E+3	1.54459082E+3	1.38219080E+3	1.13782092E+3	7.42716125E+2	5.16950256E+2
445.00	5.53521055E+4	2.88689795E+3	2.26836792E+3	1.44664429E+3	1.17510522E+3	1.02604150E+3	1.05406323E+3	1.18034595E+3	1.07335120E+3	1.26776648E+3	1.26730371E+3	1.36984387E+3	1.53558740E+3	1.35213965E+3	1.17153333E+3	7.76919495E+2	4.81537750E+2
446.00	4.81703242E+4	2.88876514E+3	2.36374756E+3	1.50928174E+3	1.24897485E+3	8.90071960E+2	9.91095703E+2	1.00269775E+3	1.13793616E+3	1.18396753E+3	1.34773645E+3	1.35945398E+3	1.38141321E+3	1.27931165E+3	1.15979211E+3	7.32707275E+2	4.73772858E+2
447.00	3.67511250E+4	3.29291309E+3	2.48394214E+3	1.48504736E+3	1.26331519E+3	8.77389282E+2	9.15285583E+2	1.02296027E+3	1.10841492E+3	1.03414429E+3	1.26323938E+3	1.33601501E+3	1.37231934E+3	1.22963037E+3	1.00558661E+3	7.08548401E+2	4.33302673E+2
448.00	2.36820762E+4	5.00528174E+3	2.31709204E+3	1.51638733E+3	1.08022534E+3	1.07352258E+3	9.97104004E+2	1.04345642E+3	1.11805762E+3	1.13217786E+3	1.18134656E+3	1.22023938E+3	1.34671289E+3	1.26280518E+3	1.09321497E+3	7.04971436E+2	4.31909637E+2
449.00	1.41171230E+4	1.00138428E+4	2.12722656E+3	1.48325647E+3	1.20205652E+3	1.00126453E+3	9.95740417E+2	1.06831836E+3	9.85631897E+2	1.12023596E+3	1.08441370E+3	1.30167114E+3	1.23182288E+3	1.21536108E+3	1.03066296E+3	6.94195618E+2	4.75748260E+2
450.00	7.27294922E+3	1.91516016E+4	2.13719629E+3	1.27386523E+3	1.11196643E+3	1.05945313E+3	9.95583374E+2	9.79314392E+2	1.01474854E+3	1.08721606E+3	1.10123230E+3	1.33297852E+3	1.22231665E+3	1.16251367E+3	1.00041620E+3	6.92843872E+2	4.36255615E+2
451.00	4.21491113E+3	3.16047754E+4	2.34704102E+3	1.39694470E+3	1.07462793E+3	9.90476624E+2	9.57590149E+2	9.75747253E+2	8.77402100E+2	1.11441248E+3	1.14826428E+3	1.25123401E+3	1.20149536E+3	1.12032935E+3	1.00380212E+3	6.61800659E+2	4.58519287E+2
452.00	3.03522119E+3	4.69120625E+4	2.11965186E+3	1.42789319E+3	1.12326038E+3	9.28977295E+2	8.86980591E+2	9.95652405E+2	9.08929199E+2	1.04565833E+3	1.09798157E+3	1.16937512E+3	1.22660779E+3	1.16142932E+3	9.91988586E+2	6.40210449E+2	4.50113525E+2
453.00	2.59674609E+3	5.88574102E+4	2.09680664E+3	1.26290674E+3	1.07396301E+3	9.77223633E+2	8.23611694E+2	9.41961182E+2	9.31071716E+2	9.78893188E+2	1.09460229E+3	1.10612012E+3	1.18913306E+3	1.07200439E+3	9.54949097E+2	6.29934998E+2	4.78705139E+2
454.00	2.39830591E+3	6.55326133E+4	2.23367456E+3	1.42370764E+3	9.71544922E+2	9.25362793E+2	8.20750671E+2	1.06358301E+3	1.05734595E+3	9.28966736E+2	1.04214563E+3	1.07828943E+3	1.10936218E+3	1.07151294E+3	9.11487366E+2	5.68318420E+2	4.53647278E+2
455.00	2.38673999E+3	6.36857617E+4	2.39387378E+3	1.30178918E+3	8.34532410E+2	9.24745422E+2	8.56675781E+2	8.73194824E+2	8.96818054E+2	9.30938843E+2	1.03787207E+3	1.10417310E+3	1.19066724E+3	1.07740039E+3	9.49453918E+2	6.08419556E+2	4.52933319E+2
456.00	2.32850391E+3	5.31442578E+4	2.14016577E+3	1.35259949E+3	1.16265125E+3	1.00328564E+3	8.55188538E+2	8.65286316E+2	9.72107422E+2	9.52685669E+2	1.04959143E+3	1.15227332E+3	1.11942273E+3	9.74399841E+2	9.58627197E+2	5.71931458E+2	4.32189087E+2
457.00	2.36694800E+3	3.98468633E+4	2.71322632E+3	1.27913293E+3	1.09672241E+3	9.09526550E+2	8.48768860E+2	8.64031189E+2	9.46812500E+2	9.58035889E+2	1.06864746E+3	1.00673523E+3	1.09514941E+3	1.00152570E+3	8.96790222E+2	6.43595215E+2	3.90809509E+2
458.00	2.26623462E+3	2.52159707E+4	5.32929932E+3	1.37843884E+3	1.01043982E+3	9.20101379E+2	8.48277710E+2	9.26742554E+2	8.78032959E+2	8.43900391E+2	9.29871460E+2	1.05764844E+3	1.11561194E+3	1.01741925E+3	9.08647095E+2	5.18745911E+2	4.36955231E+2
459.00	2.06277905E+3	1.43659160E+4	1.14400215E+4	1.28804016E+3	8.70834290E+2	8.17684387E+2	7.92013000E+2	8.18072266E+2	7.74718384E+2	8.50723511E+2	8.80937988E+2	9.80460754E+2	9.82497437E+2	1.01061737E+3	8.09895447E+2	6.15865479E+2	4.40963898E+2
460.00	1.95280408E+3	7.28770264E+3	2.35557734E+4	1.34459473E+3	1.05851672E+3	9.32479248E+2	7.91945007E+2	8.29603882E+2	8.69492493E+2	7.76175354E+2	8.33027588E+2	9.67975647E+2	9.30349426E+2	9.10622375E+2	8.34298096E+2	5.56303833E+2	3.55841217E+2
461.00	2.10392993E+3	4.01131006E+3	3.97530898E+4	1.28562036E+3	9.51331665E+2	9.78715027E+2	7.32072815E+2	8.46338196E+2	7.77612549E+2	7.88353333E+2	9.87760803E+2	8.55303467E+2	1.03399915E+3	9.33850464E+2	7.60423157E+2	5.48606079E+2	3.74979858E+2
462.00	1.97460889E+3	2.91212769E+3	5.80385078E+4	1.28219165E+3	1.01370477E+3	7.54202332E+2	9.23187073E+2	7.49711487E+2	7.62130127E+2	8.12238098E+2	9.49539734E+2	9.71035950E+2	9.94680359E+2	9.23109558E+2	7.81855957E+2	5.66121887E+2	3.74381378E+2
463.00	1.94473389E+3	2.54384961E+3	7.22112266E+4	1.32753955E+3	1.05301392E+3	8.93508423E+2	8.92665771E+2	8.54241272E+2	7.65354370E+2	8.19288696E+2	8.81768433E+2	9.99650208E+2	9.89934998E+2	8.95935669E+2	7.13206970E+2	5.42131592E+2	3.77572174E+2
464.00	1.92486926E+3	2.37313843E+3	7.82326875E+4	1.27783667E+3	1.04258203E+3	8.56936340E+2	7.30403625E+2	7.05901001E+2	6.99724609E+2	8.43262451E+2	7.76603027E+2	9.47383057E+2	9.13413635E+2	8.15833740E+2	8.02203796E+2	5.59285645E+2	3.33346313E+2
465.00	1.83008582E+3	2.26963086E+3	7.28358672E+4	1.31183801E+3	9.24873718E+2	8.24985413E+2	8.00217224E+2	8.71392212E+2	7.79865417E+2	6.82146729E+2	7.87672180E+2	8.80584656E+2	9.27610779E+2	7.59122192E+2	8.04436340E+2	5.07362518E+2	3.96553711E+2
466.00	1.88537305E+3	1.97266943E+3	6.02317266E+4	1.47879395E+3	9.95657532E+2	8.00391052E+2	6.99893188E+2	8.61062683E+2	7.38747864E+2	7.80022705E+2	9.02660828E+2	9.37052368E+2	9.31720459E+2	7.97344421E+2	7.37936157E+2	5.23499207E+2	3.44807312E+2
467.00	1.64842883E+3	1.74167224E+3	4.33412539E+4	2.35890894E+3	9.48282593E+2	8.40360962E+2	7.77480408E+2	7.87763794E+2	7.37781738E+2	7.17407898E+2	7.63276917E+2	9.30083557E+2	8.70771301E+2	8.19010010E+2	7.40073914E+2	4.80601440E+2	3.51523651E+2
468.00	1.58827905E+3	1.75439124E+3	2.65886602E+4	6.21990234E+3	9.11033630E+2	7.54575562E+2	7.20772461E+2	7.68638428E+2	7.13040833E+2	8.11557434E+2	7.46563416E+2	8.11454224E+2	8.33134888E+2	7.63626526E+2	7.02160034E+2	5.08004791E+2	3.16191315E+2
469.00	1.69813062E+3	1.82450269E+3	1.38681738E+4	1.50626367E+4	9.26793396E+2	8.69431580E+2	6.07471008E+2	6.88278687E+2	6.47976318E+2	7.16714539E+2	7.72983643E+2	7.84563843E+2	8.57526428E+2	7.42073181E+2	7.02369507E+2	5.13465027E+2	2.81104706E+2
470.00	1.71217627E+3	1.94209290E+3	6.31697412E+3	3.05167266E+4	1.00770294E+3	8.39642883E+2	7.14823364E+2	6.93069763E+2	6.88368469E+2	7.31972290E+2	7.39704346E+2	8.58797791E+2	7.99505920E+2	7.38730347E+2	6.49593750E+2	4.36031830E+2	2.96397156E+2
471.00	1.53379639E+3	1.75144641E+3	3.18547095E+3	4.98837305E+4	1.09983264E+3	8.48328674E+2	7.61116699E+2	6.37401794E+2	5.87755981E+2	6.69798279E+2	7.24131592E+2	7.56341431E+2	8.03050964E+2	7.23865845E+2	6.01622070E+2	4.64755524E+2	3.42267975E+2
472.00	1.71175952E+3	1.65854150E+3	2.33533081E+3	6.91525391E+4	1.06766345E+3	7.34623169E+2	7.12742798E+2	6.88496765E+2	5.84790527E+2	7.18525085E+2	7.19215576E+2	7.30635681E+2	7.94374512E+2	7.47986450E+2	6.14110413E+2	4.46816376E+2	3.59451538E+2
473.00	2.18922168E+3	1.75735266E+3	2.02463123E+3	8.21571797E+4	1.00141449E+3	8.70955444E+2	6.35954590E+2	7.22834045E+2	6.22128418E+2	6.94300537E+2	7.11115234E+2	8.08384766E+2	8.50756287E+2	7.68032532E+2	6.27479553E+2	4.66943146E+2	3.02244446E+2
474.00	2.51568359E+3	1.59048132E+3	1.78864453E+3	8.60267656E+4	9.71921021E+2	7.64633362E+2	7.58645325E+2	7.49411499E+2	5.84824890E+2	6.46131592E+2	6.75014099E+2	7.54470703E+2	6.90613892E+2	6.88590576E+2	6.39612854E+2	4.40788300E+2	3.24820404E+2
475.00	3.07398975E+3	1.53601794E+3	1.80848169E+3	7.85102891E+4	1.10105676E+3	7.85057617E+2	6.29103210E+2	7.98264771E+2	6.02929871E+2	6.46087219E+2	5.96060547E+2	6.87891113E+2	7.18924438E+2	7.04633606E+2	6.02054077E+2	4.23509979E+2	2.97875916E+2
476.00	4.32264551E+3	1.59297009E+3	1.50996838E+3	6.23174180E+4	1.16210950E+3	7.93271362E+2	6.82347534E+2	6.78773804E+2	5.23251953E+2	6.50681885E+2	7.07169006E+2	7.30919312E+2	7.37759827E+2	6.82908325E+2	6.07875488E+2	4.25354492E+2	2.71795258E+2
477.00	5.46666504E+3	1.47444714E+3	1.48192908E+3	4.32934141E+4	2.16401929E+3	7.79815918E+2	6.73890198E+2	6.73501404E+2	6.43417725E+2	5.69390381E+2	6.70722961E+2	6.89431519E+2	7.85023193E+2	6.10547485E+2	5.56080688E+2	4.15651978E+2	3.19655609E+2
478.00	6.44288672E+3	1.57298193E+3	1.54593762E+3	2.53193789E+4	5.53090527E+3	8.43973389E+2	7.35802368E+2	6.01188477E+2	5.88234253E+2	5.45606750E+2	6.55692749E+2	6.52724854E+2	7.27851685E+2	6.70617615E+2	5.36987976E+2	3.94468292E+2	2.83319427E+2
479.00	7.46811523E+3	1.42105322E+3	1.48893066E+3	1.23379629E+4	1.49493457E+4	9.35551270E+2	6.60297791E+2	5.41686157E+2	6.48313904E+2	6.26188293E+2	6.14822876E+2	6.88796570E+2	7.14326904E+2	6.41930786E+2	5.41888123E+2	4.33732941E+2	2.86386047E+2
480.00	7.91260547E+3	1.47732031E+3	1.48845947E+3	5.42932471E+3	2.98211270E+4	8.67473267E+2	6.85546875E+2	5.99325684E+2	5.69535156E+2	5.71164917E+2	6.42903198E+2	6.29088257E+2	7.13255371E+2	6.38537292E+2	5.42357117E+2	3.88699738E+2	2.62082581E+2
481.00	7.63541895E+3	1.40991858E+3	1.42963062E+3	2.33340552E+3	4.87789883E+4	8.89196777E+2	7.21730957E+2	5.70653076E+2	4.88954346E+2	4.69348999E+2	6.68979736E+2	6.06729126E+2	6.77471069E+2	5.76063171E+2	5.56572510E+2	3.95316711E+2	2.62474274E+2
482.00	7.89950928E+3	1.53953125E+3	1.26402112E+3	1.75591589E+3	6.77796172E+4	7.34763855E+2	6.19511963E+2	7.04243896E+2	5.54776123E+2	5.45165222E+2	5.87835632E+2	5.98770447E+2	6.62890686E+2	6.56432312E+2	6.06015747E+2	3.68592621E+2	2.71460083E+2
483.00	6.67480811E+3	1.54739685E+3	1.40405457E+3	1.38999255E+3	8.09703672E+4	9.63370789E+2	5.59066895E+2	6.24007263E+2	5.11876160E+2	5.52721741E+2	5.98982361E+2	5.68890137E+2	6.89284363E+2	5.93629700E+2	5.27210693E+2	3.49465607E+2	2.72560638E+2
484.00	5.06756982E+3	1.78244214E+3	1.18708313E+3	1.42326196E+3	8.48924219E+4	7.87292053E+2	5.76352783E+2	5.64516052E+2	5.28270203E+2	4.23911072E+2	5.44186646E+2	6.38990417E+2	6.26331970E+2	5.97412659E+2	5.15798218E+2	4.04242035E+2	3.07016052E+2
485.00	4.32410840E+3	2.15352783E+3	1.25532849E+3	1.12217004E+3	7.63017500E+4	9.27397095E+2	6.25372620E+2	5.27461304E+2	4.49333801E+2	5.11630341E+2	6.03459778E+2	5.56755859E+2	6.49817078E+2	5.74764465E+2	4.76428619E+2	3.50407257E+2	2.51329742E+2
486.00	3.04175610E+3	2.73613525E+3	1.24651733E+3	1.02735425E+3	6.07171602E+4	1.14865747E+3	6.17410461E+2	6.43207764E+2	5.78843567E+2	5.31380249E+2	5.69286316E+2	5.96473572E+2	6.81265442E+2	5.82287781E+2	4.90015106E+2	3.63211151E+2	2.66027649E+2
487.00	2.29544653E+3	3.53236255E+3	1.15362146E+3	1.14745020E+3	4.18493789E+4	2.17845386E+3	7.05495667E+2	6.07888306E+2	4.66365082E+2	5.05544403E+2	5.25566589E+2	6.18371826E+2	6.09863586E+2	5.41360352E+2	5.48060242E+2	3.54840607E+2	2.67918793E+2
488.00	1.65558716E+3	4.72431738E+3	1.23479956E+3	9.93880554E+2	2.46296289E+4	5.95364258E+3	6.64396179E+2	6.58911133E+2	5.89757263E+2	5.41549683E+2	5.30336975E+2	5.28895081E+2	5.80106812E+2	5.47211975E+2	4.40112091E+2	3.32429291E+2	2.49532532E+2
489.00	1.35538098E+3	5.47635547E+3	1.16766797E+3	1.06635889E+3	1.19688252E+4	1.51885977E+4	5.52517456E+2	5.08201019E+2	5.47539978E+2	5.25262695E+2	4.72318237E+2	5.76963135E+2	5.24113708E+2	5.63953918E+2	4.58058929E+2	3.48638062E+2	2.47935074E+2
490.00	1.23743921E+3	6.97968701E+3	1.14063330E+3	9.44815918E+2	5.31039209E+3	3.04376426E+4	5.87785950E+2	6.05265015E+2	5.55284119E+2	5.51314026E+2	5.18097290E+2	5.55278748E+2	5.51047424E+2	5.41108704E+2	4.97974670E+2	3.02105225E+2	2.38527649E+2
491.00	1.05316846E+3	7.42127979E+3	1.11268933E+3	9.14778259E+2	2.30326074E+3	4.83619883E+4	5.66414307E+2	6.57930908E+2	4.37458191E+2	5.08967743E+2	5.41644165E+2	6.19071045E+2	5.60250122E+2	5.15365723E+2	4.43007690E+2	3.37614044E+2	2.01520569E+2
492.00	1.01296899E+3	7.52272900E+3	1.09352429E+3	9.92629395E+2	1.46261060E+3	6.56535547E+4	6.78641357E+2	5.83818054E+2	4.98983582E+2	5.04398315E+2	4.82291382E+2	5.99177002E+2	5.81691101E+2	5.05985687E+2	4.39541656E+2	3.38706146E+2	2.28920502E+2
493.00	1.02076324E+3	7.16458691E+3	1.13440454E+3	7.42830872E+2	1.26207983E+3	7.83696250E+4	6.50086182E+2	5.48153992E+2	5.25058472E+2	4.53619141E+2	5.22645386E+2	5.70222107E+2	5.73548401E+2	5.16788147E+2	4.26119629E+2	2.84037415E+2	2.25461273E+2
494.00	9.02768188E+2	6.71919092E+3	1.17712012E+3	8.03795593E+2	9.60984924E+2	8.08563203E+4	7.39942139E+2	5.66807007E+2	5.91445801E+2	5.18151794E+2	5.24460388E+2	5.05753693E+2	5.48255371E+2	4.67158722E+2	4.63752655E+2	2.98739655E+2	2.12086899E+2
495.00	9.04545471E+2	5.63074756E+3	1.24651172E+3	8.60578735E+2	9.74428528E+2	7.04305000E+4	7.75822815E+2	6.76973938E+2	4.39903809E+2	5.01160339E+2	5.05993225E+2	5.16917847E+2	5.40139709E+2	4.74751373E+2	4.30280548E+2	2.96445404E+2	2.34588837E+2
496.00	9.29288635E+2	4.50362695E+3	1.62432312E+3	8.43096863E+2	1.01948859E+3	5.38768281E+4	1.06059729E+3	5.71950012E+2	4.90090790E+2	4.45652618E+2	5.42078064E+2	5.37367737E+2	5.79080322E+2	4.81524811E+2	4.34084351E+2	2.73126038E+2	2.19813507E+2
497.00	7.00199158E+2	3.34107275E+3	2.16158325E+3	8.64292786E+2	9.42389526E+2	3.57951016E+4	2.27761450E+3	5.94607300E+2	5.55608765E+2	4.56837677E+2	5.21678345E+2	5.40954773E+2	5.11841827E+2	4.47123932E+2	4.37161804E+2	2.76323883E+2	2.20275375E+2
498.00	9.61381348E+2	2.37138989E+3	2.98766895E+3	8.74858887E+2	9.47894836E+2	2.03445605E+4	6.76214941E+3	6.06436157E+2	5.14454346E+2	4.24598755E+2	4.69069611E+2	4.89886993E+2	4.62610535E+2	3.92161163E+2	3.77210510E+2	2.68915619E+2	2.24368652E+2
499.00	8.24798462E+2	1.85124036E+3	3.92409375E+3	8.23037720E+2	8.03866089E+2	9.58439844E+3	1.51592021E+4	5.76678650E+2	5.49705872E+2	4.49926086E+2	4.63859924E+2	5.14483948E+2	5.51383972E+2	4.19068390E+2	3.89596954E+2	3.15794342E+2	2.07682999E+2
500.00	7.45343384E+2	1.41592664E+3	4.99869922E+3	6.49417664E+2	8.28276978E+2	4.07545776E+3	3.01529473E+4	5.46136475E+2	4.94489624E+2	4.43599548E+2	4.18088562E+2	4.75640808E+2	5.01561890E+2	4.65580261E+2	4.36853119E+2	2.79874084E+2	1.76494019E+2
