# Supplementary material for: Fluorescence signatures of SARS-CoV-2 spike S1 proteins and a human ACE-2: excitation-emission maps and fluorescence lifetimes
Source: J Biomed Opt. 2022 May 28;27(5):050501. doi: 10.1117/1.JBO.27.5.050501 (PMC9142794; doi:10.1117/1.JBO.27.5.050501)
Supplement: Supplementary file 4 [file JBO_027_050501_SD004.txt]

Labels	Ex1 220.00nm	Ex1 225.00nm	Ex1 230.00nm	Ex1 235.00nm	Ex1 240.00nm	Ex1 245.00nm	Ex1 250.00nm	Ex1 255.00nm	Ex1 260.00nm	Ex1 265.00nm	Ex1 270.00nm	Ex1 275.00nm	Ex1 280.00nm	Ex1 285.00nm	Ex1 290.00nm	Ex1 295.00nm	Ex1 300.00nm
Type	Emission Scan	Emission Scan	Emission Scan	Emission Scan	Emission Scan	Emission Scan	Emission Scan	Emission Scan	Emission Scan	Emission Scan	Emission Scan	Emission Scan	Emission Scan	Emission Scan	Emission Scan	Emission Scan	Emission Scan
Comment
Start	236.00	241.00	246.00	251.00	256.00	261.00	266.00	271.00	276.00	281.00	286.00	291.00	296.00	301.00	306.00	311.00	316.00
Stop	500.00	500.00	500.00	500.00	500.00	500.00	500.00	500.00	500.00	500.00	500.00	500.00	500.00	500.00	500.00	500.00	500.00
Step	1.00	1.00	1.00	1.00	1.00	1.00	1.00	1.00	1.00	1.00	1.00	1.00	1.00	1.00	1.00	1.00	1.00
Excitation Wavelength (nm)	220.00	225.00	230.00	235.00	240.00	245.00	250.00	255.00	260.00	265.00	270.00	275.00	280.00	285.00	290.00	295.00	300.00
Emission Wavelength (nm) Signals (a.u.)
236.00	9.23034766E+3
237.00	1.20605430E+4
238.00	1.10119385E+4
239.00	1.84907266E+4
240.00	1.86237441E+4
241.00	1.99698594E+4	8.63687500E+3
242.00	1.58313926E+4	7.32195801E+3
243.00	1.17726309E+4	1.19563398E+4
244.00	6.81141016E+3	1.60964912E+4
245.00	6.80350635E+3	1.86831289E+4
246.00	5.29706787E+3	1.98204063E+4	5.59600635E+3
247.00	6.78504297E+3	1.79382813E+4	4.76636328E+3
248.00	6.29288672E+3	1.26306221E+4	6.09646387E+3
249.00	5.16568164E+3	1.12387842E+4	1.00786699E+4
250.00	4.92274561E+3	8.65156055E+3	1.58980391E+4
251.00	5.68912207E+3	5.92924805E+3	1.84361094E+4	4.37835742E+3
252.00	5.34745654E+3	5.75463086E+3	1.73236699E+4	3.11696948E+3
253.00	5.50069482E+3	4.76020605E+3	1.55437813E+4	3.59898315E+3
254.00	4.30407764E+3	4.39437109E+3	1.11225586E+4	6.38308838E+3
255.00	3.95442065E+3	4.36049023E+3	9.74565723E+3	8.98825879E+3
256.00	4.16236768E+3	3.71463574E+3	5.27263330E+3	1.45162725E+4	1.50931360E+3
257.00	2.88332520E+3	5.25945801E+3	3.23250049E+3	1.84193809E+4	2.54507690E+3
258.00	3.50656104E+3	3.91184131E+3	3.26758887E+3	1.77720371E+4	2.15826025E+3
259.00	4.31668750E+3	4.67592432E+3	2.28836987E+3	1.51058633E+4	3.59423804E+3
260.00	3.35706445E+3	3.36838403E+3	2.96724170E+3	1.04028682E+4	5.65188623E+3
261.00	3.66746948E+3	3.11108887E+3	2.93832983E+3	6.22389697E+3	9.73079395E+3	1.75826709E+3
262.00	3.05806885E+3	2.64452148E+3	2.07921875E+3	3.65359082E+3	1.36293281E+4	2.78526050E+3
263.00	2.13055737E+3	3.54096045E+3	2.07688525E+3	3.16406128E+3	1.77019023E+4	1.63162988E+3
264.00	2.65670776E+3	3.43024390E+3	2.21817212E+3	2.12772754E+3	1.63847070E+4	1.83546533E+3
265.00	2.77168335E+3	3.43973120E+3	3.34869019E+3	2.03523547E+3	1.51740166E+4	3.87521338E+3
266.00	2.13473145E+3	2.71842798E+3	2.22265576E+3	1.68825867E+3	8.08576709E+3	6.73333203E+3	1.75048730E+3
267.00	3.55495313E+3	3.64984668E+3	2.49164087E+3	2.03729834E+3	4.67377490E+3	1.11358799E+4	2.53041699E+3
268.00	3.70886060E+3	3.63579150E+3	1.96541663E+3	1.93661731E+3	3.02134521E+3	1.47265928E+4	1.50370520E+3
269.00	3.04000854E+3	3.20858594E+3	2.55019580E+3	1.84447778E+3	1.91577026E+3	1.91036836E+4	2.39025146E+3
270.00	3.47842822E+3	3.06106299E+3	1.96123499E+3	2.18405566E+3	2.16413501E+3	1.70495078E+4	2.25132642E+3
271.00	3.19446582E+3	3.47858374E+3	1.75204260E+3	2.29966650E+3	1.41021936E+3	1.38559316E+4	5.10768213E+3	1.56252844E+3
272.00	3.52347119E+3	3.24798413E+3	2.91744678E+3	1.91535205E+3	1.67020190E+3	8.67302246E+3	8.46288477E+3	2.65819043E+3
273.00	3.14385620E+3	3.24269507E+3	2.59194556E+3	2.07127954E+3	1.16980994E+3	6.84672900E+3	1.11798730E+4	2.34990894E+3
274.00	4.36886572E+3	3.29391748E+3	2.01126550E+3	1.95738171E+3	2.23020630E+3	2.97899414E+3	1.69535410E+4	2.61456177E+3
275.00	4.80677051E+3	2.70617749E+3	2.47182715E+3	1.66581921E+3	1.08294800E+3	1.95054321E+3	1.88783320E+4	2.09245874E+3
276.00	4.09502856E+3	3.92761426E+3	2.57661011E+3	1.87382031E+3	1.03849365E+3	1.34072070E+3	1.68222285E+4	2.54339673E+3	3.08938110E+3
277.00	5.49468164E+3	4.37111328E+3	2.50622852E+3	2.37092041E+3	1.95313318E+3	1.74816101E+3	1.33971729E+4	5.37528027E+3	2.34542358E+3
278.00	4.21745898E+3	4.17478467E+3	2.13110327E+3	1.80171948E+3	1.34998840E+3	1.53326416E+3	9.09355273E+3	8.23073926E+3	2.67675879E+3
279.00	4.46777148E+3	4.05833374E+3	3.16125220E+3	1.47118140E+3	1.18833643E+3	1.50315906E+3	5.19177588E+3	1.16483936E+4	2.16767432E+3
280.00	3.83173291E+3	4.23133252E+3	3.21131445E+3	1.78413550E+3	1.28040613E+3	1.13539441E+3	3.39012378E+3	1.51141318E+4	2.72534155E+3
281.00	5.77457031E+3	4.36342188E+3	2.57930469E+3	2.21829639E+3	1.16994373E+3	1.36162817E+3	2.14818335E+3	1.90563027E+4	2.98137061E+3	3.58745898E+3
282.00	6.04994043E+3	5.46017139E+3	4.72800830E+3	2.15411499E+3	1.12035291E+3	1.74606824E+3	1.48138171E+3	1.69152109E+4	4.25856152E+3	3.76320068E+3
283.00	7.58498242E+3	7.00380371E+3	5.29027051E+3	3.28564722E+3	2.09329517E+3	1.13301038E+3	1.16746960E+3	1.38262344E+4	6.60523047E+3	3.93258374E+3
284.00	8.95884766E+3	9.30331641E+3	6.90627100E+3	3.64518896E+3	1.85434631E+3	2.20917456E+3	2.45739282E+3	9.40111719E+3	8.71136133E+3	4.59844141E+3
285.00	1.12345684E+4	1.14586543E+4	8.59662207E+3	4.31449707E+3	1.47170239E+3	1.55155444E+3	2.17363818E+3	7.10396045E+3	1.33132383E+4	6.67266943E+3
286.00	1.45472246E+4	1.36898193E+4	1.07915879E+4	5.50929492E+3	2.35368433E+3	1.58143921E+3	2.22099390E+3	4.65025244E+3	1.76340176E+4	8.24192578E+3	6.46366211E+3
287.00	1.73227754E+4	1.58263564E+4	1.21448535E+4	6.98646484E+3	2.65274634E+3	2.15082544E+3	2.54024951E+3	4.15188232E+3	1.99422949E+4	9.47858203E+3	7.60852539E+3
288.00	2.03322793E+4	2.11120098E+4	1.58684180E+4	7.25744385E+3	2.93312305E+3	1.99408521E+3	2.76550830E+3	4.42332764E+3	1.90707559E+4	9.06706152E+3	8.80592285E+3
289.00	2.36444961E+4	2.41759980E+4	1.73677285E+4	9.23267871E+3	2.98662549E+3	2.52747217E+3	2.89579004E+3	4.35657910E+3	1.55217061E+4	1.06294854E+4	1.20068691E+4
290.00	2.53778574E+4	2.65998145E+4	1.91180859E+4	9.61847461E+3	3.71824731E+3	3.79735864E+3	3.62034521E+3	4.12223975E+3	1.23521074E+4	1.54602910E+4	1.58475752E+4
291.00	2.90716055E+4	3.06834531E+4	2.31060801E+4	1.19415830E+4	4.03402466E+3	3.35143677E+3	4.17366943E+3	5.82644092E+3	1.04552100E+4	1.98355117E+4	1.77962324E+4	1.31609521E+4
292.00	3.27603438E+4	3.04026934E+4	2.44734570E+4	1.29243105E+4	4.51258008E+3	3.67415796E+3	3.73600610E+3	5.33763232E+3	9.12359180E+3	2.21349395E+4	1.75360156E+4	1.39369434E+4
293.00	3.48774453E+4	3.53098203E+4	2.57313340E+4	1.43711123E+4	5.09681494E+3	3.79284326E+3	3.73051782E+3	5.33529297E+3	8.74463184E+3	2.51839785E+4	1.80396641E+4	1.55857627E+4
294.00	3.62905313E+4	3.71358867E+4	2.78358926E+4	1.49885410E+4	5.57717725E+3	4.22211133E+3	4.27975098E+3	5.61385254E+3	9.06063965E+3	2.31670566E+4	1.82083848E+4	1.62144531E+4
295.00	4.03480273E+4	3.75831563E+4	3.16982188E+4	1.31436748E+4	5.95760596E+3	4.46312744E+3	4.54578467E+3	5.77824805E+3	9.04492871E+3	2.20266797E+4	1.91468379E+4	1.72648613E+4
296.00	4.39031406E+4	4.37884141E+4	3.52507148E+4	1.69587813E+4	6.97597168E+3	4.08591187E+3	4.72026611E+3	6.62635205E+3	9.64924121E+3	1.83955879E+4	2.26070156E+4	1.88770977E+4	1.72346621E+4
297.00	4.60360156E+4	4.69633242E+4	3.64768516E+4	1.69741465E+4	6.92205566E+3	4.05632397E+3	5.88060938E+3	7.51179541E+3	1.06683877E+4	1.59019453E+4	2.56547539E+4	1.98887461E+4	1.89725195E+4
298.00	4.78476094E+4	4.95848711E+4	3.88318438E+4	1.85657773E+4	6.75865088E+3	4.74710693E+3	6.32334033E+3	7.84863330E+3	1.19382305E+4	1.67190156E+4	2.88696152E+4	2.16915703E+4	2.01606133E+4
299.00	5.19776719E+4	5.37361328E+4	4.13560000E+4	2.05939102E+4	7.35980762E+3	5.46234668E+3	6.90514941E+3	8.23891309E+3	1.21512813E+4	1.70738008E+4	3.23409590E+4	2.33806211E+4	2.11736328E+4
300.00	5.40827852E+4	5.75693945E+4	4.63683828E+4	2.08103965E+4	7.79345117E+3	5.50269336E+3	6.47107324E+3	1.01577256E+4	1.35988955E+4	1.77489785E+4	3.20167832E+4	2.59967988E+4	2.24900391E+4
301.00	6.06241523E+4	6.29228945E+4	4.76974336E+4	2.28539414E+4	9.05254980E+3	6.17386621E+3	7.81701855E+3	1.05040527E+4	1.31976299E+4	1.89671367E+4	3.01631367E+4	2.82537793E+4	2.43123926E+4	1.73040879E+4
302.00	6.21372813E+4	6.46990313E+4	5.03047461E+4	2.37367109E+4	9.43473047E+3	7.02322607E+3	6.40295850E+3	1.09803750E+4	1.49049746E+4	1.97600469E+4	2.89561348E+4	3.20986250E+4	2.57061094E+4	1.97121094E+4
303.00	6.62458281E+4	6.89602891E+4	5.26835039E+4	2.48515840E+4	9.79508008E+3	7.11617432E+3	7.84297705E+3	1.11310830E+4	1.59362490E+4	2.16035723E+4	2.76733594E+4	3.50330625E+4	2.69905977E+4	2.03715215E+4
304.00	6.96774375E+4	7.17005469E+4	5.50903633E+4	2.66630156E+4	9.63396875E+3	7.47289551E+3	9.23007910E+3	1.11985791E+4	1.66219238E+4	2.16809297E+4	2.81985020E+4	3.90589531E+4	2.80323594E+4	2.11540137E+4
305.00	7.24445313E+4	7.48274219E+4	5.77368789E+4	2.88948340E+4	1.10753740E+4	7.72894189E+3	9.78180273E+3	1.23519570E+4	1.75422344E+4	2.22824043E+4	2.89736016E+4	4.07116563E+4	3.00219043E+4	2.35741621E+4
306.00	7.58977500E+4	8.02908828E+4	5.98125547E+4	3.00525254E+4	1.18344893E+4	8.60423926E+3	9.80940723E+3	1.32088574E+4	1.78998027E+4	2.36019043E+4	3.02770742E+4	4.13758945E+4	3.20460781E+4	2.43369512E+4	1.45335410E+4
307.00	7.90939609E+4	8.32995078E+4	6.36900000E+4	3.06125098E+4	1.22469746E+4	8.51414258E+3	9.98787793E+3	1.42797070E+4	1.94419492E+4	2.53014004E+4	3.03802090E+4	4.04921953E+4	3.56093750E+4	2.58756504E+4	1.64553809E+4
308.00	8.21241250E+4	8.64228359E+4	6.52882734E+4	3.18131641E+4	1.27279795E+4	8.89758301E+3	1.05658994E+4	1.51296348E+4	1.99520176E+4	2.70185195E+4	3.26148711E+4	4.07836289E+4	3.85297305E+4	2.79410059E+4	1.72867813E+4
309.00	8.54972891E+4	8.97021953E+4	6.81957109E+4	3.10440664E+4	1.37986611E+4	9.73846094E+3	1.20339756E+4	1.57846914E+4	2.15422715E+4	2.74578594E+4	3.40358594E+4	3.98354688E+4	4.19504063E+4	2.85615488E+4	1.80756172E+4
310.00	8.88318047E+4	9.08746641E+4	6.97354688E+4	3.33257734E+4	1.34884131E+4	1.04944912E+4	1.27590742E+4	1.68592129E+4	2.24957949E+4	2.93350430E+4	3.42207227E+4	4.02031875E+4	4.64284219E+4	3.01535234E+4	2.00767793E+4
311.00	9.25574688E+4	9.53987969E+4	7.35224219E+4	3.51041406E+4	1.46452422E+4	1.01033066E+4	1.26141289E+4	1.68742422E+4	2.19991465E+4	3.07856563E+4	3.66861055E+4	4.07838359E+4	4.82619688E+4	3.22971992E+4	2.05693867E+4	9.77473340E+3
312.00	9.38450391E+4	9.74868750E+4	7.50555703E+4	3.62785703E+4	1.50352627E+4	1.10367559E+4	1.36072168E+4	1.82131211E+4	2.34341309E+4	3.14486934E+4	3.84809063E+4	4.17763477E+4	4.93484375E+4	3.39088203E+4	2.15242832E+4	9.68850488E+3
313.00	9.77729922E+4	1.00442000E+5	7.60715781E+4	3.71161406E+4	1.60390967E+4	1.18087549E+4	1.30297510E+4	1.85742520E+4	2.48962070E+4	3.21074785E+4	3.94690508E+4	4.37609922E+4	4.81432188E+4	3.72599180E+4	2.26961348E+4	1.05620566E+4
314.00	1.01501703E+5	1.05122094E+5	7.74743516E+4	3.85408008E+4	1.62163984E+4	1.23499121E+4	1.35995059E+4	1.91997305E+4	2.50585586E+4	3.37696289E+4	4.02445039E+4	4.45989961E+4	4.87158711E+4	3.84287305E+4	2.39940840E+4	1.08415742E+4
315.00	1.04772820E+5	1.09595547E+5	8.11384453E+4	3.98609570E+4	1.68816777E+4	1.23206074E+4	1.46769043E+4	1.86391543E+4	2.72596055E+4	3.53677891E+4	4.23168086E+4	4.51123945E+4	4.71865820E+4	4.25358203E+4	2.55440430E+4	1.17682598E+4
316.00	1.06461156E+5	1.12391070E+5	8.51505156E+4	4.03594922E+4	1.79376055E+4	1.29855645E+4	1.48231025E+4	1.97558184E+4	2.74307969E+4	3.64075703E+4	4.19385742E+4	4.68413555E+4	4.83185977E+4	4.49855078E+4	2.75267695E+4	1.18608467E+4	5.26353125E+3
317.00	1.10302180E+5	1.15199359E+5	8.63728438E+4	4.20375820E+4	1.83100293E+4	1.34953564E+4	1.57373936E+4	2.10782832E+4	2.82904551E+4	3.79444531E+4	4.45453633E+4	4.84254844E+4	4.84643242E+4	4.68375156E+4	2.79820293E+4	1.23795537E+4	5.12454932E+3
318.00	1.12634141E+5	1.17034969E+5	8.86087188E+4	4.17332227E+4	1.87025488E+4	1.36795469E+4	1.59360547E+4	2.11970645E+4	2.97170430E+4	3.73777148E+4	4.50263438E+4	5.03363477E+4	4.92998867E+4	4.65113086E+4	2.91400742E+4	1.33316621E+4	5.44897949E+3
319.00	1.11540250E+5	1.20125758E+5	9.02030703E+4	4.43289805E+4	1.92936914E+4	1.42516035E+4	1.53731377E+4	2.20354316E+4	2.97267813E+4	3.77791758E+4	4.73468320E+4	5.09704609E+4	5.16211445E+4	4.68606055E+4	3.15311504E+4	1.39604248E+4	6.05756348E+3
320.00	1.16031180E+5	1.18033984E+5	8.90480078E+4	4.26464336E+4	1.95269453E+4	1.40634727E+4	1.62023340E+4	2.22242969E+4	3.06157012E+4	3.85458711E+4	4.70657344E+4	5.15474375E+4	5.14760898E+4	4.55426914E+4	3.25097031E+4	1.42776260E+4	5.79847949E+3
321.00	1.15662266E+5	1.20063195E+5	9.16470469E+4	4.40251992E+4	1.98536504E+4	1.54826494E+4	1.73888633E+4	2.14872441E+4	3.04077930E+4	4.15197305E+4	4.72828711E+4	5.25227891E+4	5.17074180E+4	4.53321992E+4	3.57211836E+4	1.46468281E+4	6.14418799E+3
322.00	1.17649961E+5	1.20424164E+5	9.13895000E+4	4.41756328E+4	2.00536406E+4	1.50720898E+4	1.78654570E+4	2.34249805E+4	3.06009902E+4	3.96255820E+4	4.73383203E+4	5.26204492E+4	5.15197734E+4	4.46262813E+4	3.72486758E+4	1.46152500E+4	5.70855078E+3
323.00	1.20274992E+5	1.20680594E+5	9.11325781E+4	4.43931719E+4	2.02102891E+4	1.49542471E+4	1.74232539E+4	2.32730996E+4	3.07989727E+4	4.11694258E+4	4.78197227E+4	5.36398711E+4	5.27982813E+4	4.37450977E+4	3.90231680E+4	1.55115205E+4	6.02295996E+3
324.00	1.16775414E+5	1.22288531E+5	9.33949219E+4	4.40275508E+4	2.11498164E+4	1.47806787E+4	1.73221016E+4	2.28657988E+4	3.06484492E+4	4.04698477E+4	4.80695820E+4	5.34013984E+4	5.32655625E+4	4.45960430E+4	3.88307773E+4	1.60389189E+4	6.32022852E+3
325.00	1.19638633E+5	1.22723641E+5	9.32986797E+4	4.47146953E+4	1.94084883E+4	1.43521328E+4	1.69811387E+4	2.43610098E+4	3.09040254E+4	4.09181406E+4	4.82989922E+4	5.29519141E+4	5.35734570E+4	4.56950078E+4	3.76375273E+4	1.63512656E+4	6.68239014E+3
326.00	1.18720820E+5	1.23483906E+5	9.25721406E+4	4.41032188E+4	1.90970273E+4	1.59148936E+4	1.83629590E+4	2.43063711E+4	3.18635313E+4	4.04778477E+4	4.82740039E+4	5.36165039E+4	5.30038789E+4	4.48817852E+4	3.60751055E+4	1.79248281E+4	6.39847266E+3
327.00	1.18209680E+5	1.23760289E+5	9.11004531E+4	4.48178398E+4	2.02285039E+4	1.51595361E+4	1.73506914E+4	2.33722480E+4	3.22160215E+4	4.11704258E+4	4.82058477E+4	5.33922461E+4	5.31755469E+4	4.47599844E+4	3.50878555E+4	1.95854746E+4	6.56704346E+3
328.00	1.18756398E+5	1.22841969E+5	9.33787500E+4	4.47457031E+4	1.97360371E+4	1.58332207E+4	1.75203203E+4	2.46074258E+4	3.12966582E+4	4.10915859E+4	4.93357930E+4	5.27911484E+4	5.41691445E+4	4.55714609E+4	3.40558789E+4	2.05293145E+4	6.83307861E+3
329.00	1.18443023E+5	1.21399945E+5	9.39946484E+4	4.48058711E+4	2.03549980E+4	1.54306816E+4	1.79807090E+4	2.35454590E+4	3.23607402E+4	4.07334883E+4	4.90736719E+4	5.24616680E+4	5.31119023E+4	4.44799961E+4	3.41684453E+4	2.09808027E+4	6.50478809E+3
330.00	1.16211664E+5	1.21934531E+5	9.07276719E+4	4.37437773E+4	1.99205801E+4	1.54364141E+4	1.81867109E+4	2.33225078E+4	3.11807109E+4	4.09876953E+4	4.83935742E+4	5.16825664E+4	5.32974297E+4	4.41865664E+4	3.35121875E+4	2.13207871E+4	6.90806250E+3
331.00	1.18186734E+5	1.22788133E+5	9.17731641E+4	4.28639063E+4	2.13623535E+4	1.56305039E+4	1.81075703E+4	2.36556855E+4	3.21962012E+4	3.94715352E+4	4.78972109E+4	5.30555117E+4	5.31848398E+4	4.47081680E+4	3.33389609E+4	1.99542539E+4	7.73819092E+3
332.00	1.16533148E+5	1.19065109E+5	9.18117188E+4	4.33786836E+4	1.95304551E+4	1.55615576E+4	1.74734609E+4	2.39525098E+4	3.19994824E+4	4.08656289E+4	4.83215430E+4	5.25293516E+4	5.22177656E+4	4.40713281E+4	3.35486914E+4	1.90499863E+4	8.39573633E+3
333.00	1.16385336E+5	1.16605281E+5	8.85728750E+4	4.13470820E+4	1.97403594E+4	1.51918936E+4	1.81210664E+4	2.32451152E+4	3.04378711E+4	3.95676094E+4	4.76776289E+4	5.31847734E+4	5.22620313E+4	4.43760234E+4	3.34034102E+4	1.75506367E+4	9.55109375E+3
334.00	1.13400828E+5	1.18476156E+5	8.80710625E+4	4.28221094E+4	1.97590059E+4	1.51518740E+4	1.81913730E+4	2.29254531E+4	3.06582070E+4	4.04855859E+4	4.72315156E+4	5.07677422E+4	5.22260859E+4	4.37769414E+4	3.26773789E+4	1.66295195E+4	1.04225225E+4
335.00	1.13049984E+5	1.17241477E+5	8.75528828E+4	4.17294922E+4	2.05684688E+4	1.44280586E+4	1.72320430E+4	2.26909668E+4	3.09159707E+4	3.89769648E+4	4.59990820E+4	5.10669922E+4	5.15625430E+4	4.27245508E+4	3.28805859E+4	1.58643701E+4	1.08174443E+4
336.00	1.12098852E+5	1.14075094E+5	8.81886953E+4	4.11768438E+4	1.93962461E+4	1.50000811E+4	1.66941797E+4	2.26558086E+4	3.00436738E+4	3.90302852E+4	4.59961406E+4	5.02515898E+4	5.10743594E+4	4.33946797E+4	3.22736992E+4	1.53819902E+4	1.07619238E+4
337.00	1.11162992E+5	1.12365906E+5	8.42073203E+4	4.12002500E+4	1.89299609E+4	1.39884326E+4	1.68606387E+4	2.20797891E+4	2.94174160E+4	3.88825117E+4	4.55303477E+4	4.96449375E+4	5.00996250E+4	4.18410898E+4	3.15861543E+4	1.56105781E+4	1.02834170E+4
338.00	1.10133758E+5	1.10868688E+5	8.39411016E+4	4.09294023E+4	1.85986719E+4	1.46879707E+4	1.65878027E+4	2.26859258E+4	2.98774121E+4	3.78893711E+4	4.56683164E+4	5.01206289E+4	4.97434609E+4	4.15975039E+4	3.18544473E+4	1.51440391E+4	9.32083398E+3
339.00	1.05944719E+5	1.09666453E+5	8.31116406E+4	4.00427461E+4	1.90622090E+4	1.40482881E+4	1.59245215E+4	2.12443145E+4	2.91615918E+4	3.70799922E+4	4.45997461E+4	4.68702813E+4	4.81654023E+4	4.10797891E+4	3.10806348E+4	1.46203994E+4	8.08242041E+3
340.00	1.04996500E+5	1.07698773E+5	7.95541563E+4	3.89598398E+4	1.77447324E+4	1.38363037E+4	1.66632656E+4	2.11063945E+4	2.86979883E+4	3.60304570E+4	4.34345938E+4	4.69096016E+4	4.69341641E+4	3.98222461E+4	3.01705195E+4	1.40221523E+4	6.94103760E+3
341.00	1.02952008E+5	1.04664141E+5	7.90334609E+4	3.89082383E+4	1.81004102E+4	1.35411494E+4	1.56097412E+4	2.01451484E+4	2.76546758E+4	3.58719688E+4	4.19619570E+4	4.55497539E+4	4.61474063E+4	3.91325430E+4	3.01010840E+4	1.44405605E+4	6.44356836E+3
342.00	1.01384367E+5	1.03934648E+5	7.75282031E+4	3.79062227E+4	1.67225293E+4	1.31912754E+4	1.57806826E+4	2.04180293E+4	2.78617734E+4	3.50373477E+4	4.08967930E+4	4.47115469E+4	4.61243320E+4	3.92338359E+4	2.93440176E+4	1.38084072E+4	6.07271240E+3
343.00	9.76651250E+4	9.90891641E+4	7.64461484E+4	3.59558906E+4	1.69798809E+4	1.32971074E+4	1.52918047E+4	2.01204746E+4	2.60822324E+4	3.44768750E+4	4.01136445E+4	4.36818516E+4	4.47325313E+4	3.82275117E+4	2.88172773E+4	1.36657656E+4	6.11181250E+3
344.00	9.57433906E+4	9.85967969E+4	7.42380078E+4	3.49669219E+4	1.59205811E+4	1.29502607E+4	1.49311240E+4	1.95195684E+4	2.64760234E+4	3.32861914E+4	3.90379180E+4	4.33700781E+4	4.33418320E+4	3.71606680E+4	2.82466719E+4	1.34840859E+4	5.81325488E+3
345.00	9.42424688E+4	9.65685547E+4	7.22683516E+4	3.41800859E+4	1.68041699E+4	1.25308535E+4	1.48373027E+4	2.00331797E+4	2.50223242E+4	3.29721680E+4	3.80428477E+4	4.24658203E+4	4.28605078E+4	3.63872344E+4	2.78348047E+4	1.29280020E+4	5.67618896E+3
346.00	9.23987734E+4	9.41598750E+4	7.04004766E+4	3.39786016E+4	1.52636807E+4	1.24200342E+4	1.46095283E+4	1.96889531E+4	2.51584824E+4	3.18613887E+4	3.87811133E+4	4.20804609E+4	4.14058398E+4	3.52684648E+4	2.65982109E+4	1.29550244E+4	5.47509863E+3
347.00	9.08675703E+4	9.17994375E+4	6.87126641E+4	3.34537383E+4	1.57261162E+4	1.19956152E+4	1.45819033E+4	1.86336484E+4	2.44983203E+4	3.22874375E+4	3.66403125E+4	4.05393633E+4	4.09608359E+4	3.47604805E+4	2.66997109E+4	1.26826982E+4	5.29845410E+3
348.00	9.09054688E+4	9.12538828E+4	6.74530234E+4	3.33116289E+4	1.55796777E+4	1.19295869E+4	1.39982783E+4	1.79952871E+4	2.42802832E+4	3.07432949E+4	3.66932266E+4	4.00542266E+4	4.08221992E+4	3.38375391E+4	2.63413730E+4	1.24782334E+4	5.34019336E+3
349.00	8.76379766E+4	8.80037656E+4	6.62123750E+4	3.17716250E+4	1.49479336E+4	1.20416611E+4	1.34373926E+4	1.74634727E+4	2.37426094E+4	2.97351406E+4	3.59993516E+4	3.88271328E+4	3.91916172E+4	3.34037461E+4	2.55927891E+4	1.20561865E+4	4.96746289E+3
350.00	8.54709063E+4	8.69283750E+4	6.42709922E+4	3.10940313E+4	1.43220977E+4	1.15255215E+4	1.29703213E+4	1.73507637E+4	2.28265742E+4	2.95872813E+4	3.52270313E+4	3.83928164E+4	3.85226875E+4	3.29540313E+4	2.53616484E+4	1.18588271E+4	5.01936719E+3
351.00	8.38148203E+4	8.43533047E+4	6.27818555E+4	3.04344336E+4	1.49349854E+4	1.13586875E+4	1.35381484E+4	1.65892617E+4	2.28124434E+4	2.89974707E+4	3.46197734E+4	3.68472109E+4	3.80076094E+4	3.26280977E+4	2.48646250E+4	1.19027637E+4	4.95885449E+3
352.00	8.11718594E+4	8.36407891E+4	6.19051250E+4	3.03296445E+4	1.49633799E+4	1.09742139E+4	1.28841143E+4	1.71078301E+4	2.23014238E+4	2.87370586E+4	3.30084766E+4	3.67764727E+4	3.70497500E+4	3.16590195E+4	2.39439180E+4	1.17180186E+4	4.97294922E+3
353.00	8.05364531E+4	8.07975078E+4	5.93896602E+4	2.84428984E+4	1.36415674E+4	1.10473203E+4	1.30475859E+4	1.67852324E+4	2.20374551E+4	2.71650684E+4	3.30698086E+4	3.60068008E+4	3.58090977E+4	3.09743730E+4	2.36412461E+4	1.12453398E+4	4.87956299E+3
354.00	7.78828203E+4	7.88402891E+4	5.84721016E+4	2.83304531E+4	1.35108906E+4	1.05541494E+4	1.19812871E+4	1.59864053E+4	2.08546426E+4	2.69143301E+4	3.22834805E+4	3.52121758E+4	3.55683555E+4	3.02567852E+4	2.30410957E+4	1.09430254E+4	4.62303174E+3
355.00	7.63072266E+4	7.74510313E+4	5.85226094E+4	2.80852949E+4	1.32661670E+4	1.07518135E+4	1.16680254E+4	1.55374727E+4	2.06737637E+4	2.69485410E+4	3.16488906E+4	3.48124805E+4	3.41772813E+4	2.94637207E+4	2.27934883E+4	1.07884043E+4	4.67470752E+3
356.00	7.35956406E+4	7.59801953E+4	5.59129883E+4	2.78329688E+4	1.26378408E+4	1.01716357E+4	1.15466553E+4	1.61310498E+4	2.00917793E+4	2.57996660E+4	3.08084219E+4	3.34163984E+4	3.34642344E+4	2.87310898E+4	2.21349199E+4	1.04329971E+4	4.55162744E+3
357.00	7.14883984E+4	7.45958750E+4	5.47279570E+4	2.59936055E+4	1.30125215E+4	1.02168984E+4	1.15190479E+4	1.49478389E+4	1.95358965E+4	2.55240156E+4	3.04974668E+4	3.30123477E+4	3.26060293E+4	2.81904219E+4	2.13085352E+4	1.02738643E+4	4.35446240E+3
358.00	6.86492969E+4	7.15176016E+4	5.29441445E+4	2.52051152E+4	1.19645840E+4	9.50787207E+3	1.13248857E+4	1.49866504E+4	1.94052188E+4	2.47439863E+4	2.90211816E+4	3.19194121E+4	3.22875762E+4	2.76816602E+4	2.08283223E+4	9.87652051E+3	4.21774365E+3
359.00	6.69663438E+4	6.96474531E+4	5.19973047E+4	2.49442109E+4	1.14359346E+4	9.46153711E+3	1.05950742E+4	1.47429414E+4	1.84092109E+4	2.40102051E+4	2.80117637E+4	3.08226387E+4	3.11776504E+4	2.66971563E+4	2.06624961E+4	9.71535059E+3	4.09987402E+3
360.00	6.51087227E+4	6.80103594E+4	4.96673320E+4	2.39743418E+4	1.19359102E+4	9.38288574E+3	1.06517236E+4	1.41599033E+4	1.82695664E+4	2.29626211E+4	2.73882109E+4	3.00656133E+4	3.04952441E+4	2.54482578E+4	1.99463281E+4	9.56795605E+3	3.90422949E+3
361.00	6.34153477E+4	6.53918633E+4	4.80797422E+4	2.32674355E+4	1.15367412E+4	8.69219043E+3	1.02739541E+4	1.35411016E+4	1.79840977E+4	2.25820742E+4	2.65375352E+4	2.87107852E+4	2.93543730E+4	2.51190234E+4	1.92365313E+4	9.15519727E+3	3.82304126E+3
362.00	6.24364883E+4	6.37975703E+4	4.70210859E+4	2.28718613E+4	1.07571709E+4	8.41757520E+3	9.79621582E+3	1.38946963E+4	1.71448789E+4	2.22828145E+4	2.62141387E+4	2.80225430E+4	2.84653633E+4	2.43259258E+4	1.89413105E+4	9.00437988E+3	3.79579077E+3
363.00	6.17956797E+4	6.12814844E+4	4.58148164E+4	2.20144902E+4	1.09236494E+4	8.34561133E+3	9.42049121E+3	1.30961084E+4	1.65714512E+4	2.11080078E+4	2.53356641E+4	2.69456816E+4	2.75571172E+4	2.36963262E+4	1.85016680E+4	8.84332520E+3	3.78327661E+3
364.00	5.88111211E+4	5.99737852E+4	4.43923242E+4	2.14050234E+4	1.03244531E+4	7.98218213E+3	9.64409766E+3	1.26626436E+4	1.61460098E+4	2.05371582E+4	2.43749082E+4	2.63078730E+4	2.69572520E+4	2.26714180E+4	1.78267656E+4	8.51573438E+3	3.57479077E+3
365.00	5.71838398E+4	5.86183320E+4	4.21548750E+4	2.05040313E+4	1.02902285E+4	8.07418066E+3	9.23976367E+3	1.20095078E+4	1.61511377E+4	1.98619922E+4	2.36411094E+4	2.56431465E+4	2.61051621E+4	2.23936426E+4	1.71583379E+4	8.29157324E+3	3.51564307E+3
366.00	5.40570391E+4	5.56338398E+4	4.11925273E+4	2.02351895E+4	9.45495020E+3	7.66035596E+3	9.07546191E+3	1.17899238E+4	1.47302842E+4	1.94248691E+4	2.28086074E+4	2.49254512E+4	2.54928789E+4	2.11881074E+4	1.64084746E+4	8.21875781E+3	3.40931567E+3
367.00	5.26890078E+4	5.39169844E+4	3.99020273E+4	1.96723496E+4	9.28380859E+3	7.34693799E+3	8.47951172E+3	1.10129473E+4	1.47335498E+4	1.89324883E+4	2.21239473E+4	2.36341230E+4	2.38016934E+4	2.10816582E+4	1.63334971E+4	7.61280908E+3	3.33094971E+3
368.00	5.14155234E+4	5.22772891E+4	3.77348398E+4	1.88917910E+4	8.84161133E+3	7.11134521E+3	8.30387695E+3	1.08294727E+4	1.41569053E+4	1.80520801E+4	2.11179316E+4	2.31336895E+4	2.32279648E+4	2.01864336E+4	1.54400586E+4	7.22417627E+3	3.34387817E+3
369.00	4.96936836E+4	5.08032422E+4	3.76312852E+4	1.76689277E+4	8.79168652E+3	6.89489307E+3	8.00330420E+3	1.04869570E+4	1.34130742E+4	1.76161367E+4	2.04993418E+4	2.20496035E+4	2.23935195E+4	1.97421816E+4	1.48837686E+4	7.33889551E+3	3.18758813E+3
370.00	4.69994141E+4	4.86274336E+4	3.59311602E+4	1.76358457E+4	8.70911914E+3	6.72584717E+3	7.52075781E+3	1.03088232E+4	1.36121289E+4	1.65500254E+4	1.98573184E+4	2.15271113E+4	2.18310293E+4	1.88034316E+4	1.44413379E+4	7.08840088E+3	3.04707397E+3
371.00	4.66200703E+4	4.73527656E+4	3.42178711E+4	1.71460410E+4	8.00324805E+3	6.43014014E+3	7.67851025E+3	9.86594824E+3	1.26551064E+4	1.59542520E+4	1.92587148E+4	2.08869668E+4	2.08838770E+4	1.80425918E+4	1.39529531E+4	6.61506006E+3	3.01598853E+3
372.00	4.46160195E+4	4.53564961E+4	3.33486953E+4	1.63343066E+4	8.18602295E+3	6.39388672E+3	7.40624805E+3	9.45531445E+3	1.25476973E+4	1.60492412E+4	1.85711367E+4	2.04628906E+4	2.02191895E+4	1.75724121E+4	1.33975537E+4	6.61911035E+3	2.90292725E+3
373.00	4.27950977E+4	4.34843828E+4	3.22934258E+4	1.52078887E+4	7.60459131E+3	6.03409229E+3	6.84051660E+3	9.47727734E+3	1.25280947E+4	1.52282021E+4	1.76874805E+4	1.96107031E+4	1.96646328E+4	1.69457168E+4	1.29816787E+4	6.33029639E+3	2.88979712E+3
374.00	4.18865742E+4	4.15704375E+4	3.09040859E+4	1.53186543E+4	7.69417529E+3	5.98916992E+3	6.65283887E+3	9.00799609E+3	1.17813779E+4	1.49277490E+4	1.72132891E+4	1.90595879E+4	1.91148223E+4	1.62087314E+4	1.24471104E+4	6.03519824E+3	2.80428955E+3
375.00	3.97930703E+4	4.05042578E+4	2.94857754E+4	1.45462178E+4	7.40400781E+3	5.90611084E+3	6.61448779E+3	8.56145508E+3	1.11558818E+4	1.40718584E+4	1.67648730E+4	1.81453945E+4	1.85830137E+4	1.55928428E+4	1.22227510E+4	6.03014453E+3	2.63278882E+3
376.00	3.84372500E+4	3.91112734E+4	2.83289473E+4	1.40714180E+4	7.12946094E+3	5.42353076E+3	6.26654443E+3	8.27972461E+3	1.08415195E+4	1.35481279E+4	1.64046055E+4	1.73732051E+4	1.77050547E+4	1.50404609E+4	1.18641670E+4	5.71570459E+3	2.54346875E+3
377.00	3.73790195E+4	3.73724844E+4	2.73383535E+4	1.33837881E+4	6.93993750E+3	5.16757324E+3	6.29041943E+3	8.10321729E+3	1.01393926E+4	1.27960303E+4	1.58186953E+4	1.68308984E+4	1.67141582E+4	1.43812490E+4	1.10752383E+4	5.51258838E+3	2.42565747E+3
378.00	3.55312148E+4	3.62151289E+4	2.69560957E+4	1.27794805E+4	6.37508984E+3	5.03496094E+3	5.63363770E+3	7.48635889E+3	9.81654102E+3	1.24278809E+4	1.50109082E+4	1.57234414E+4	1.63627256E+4	1.38674424E+4	1.06859414E+4	5.24532227E+3	2.36135425E+3
379.00	3.44088555E+4	3.45705469E+4	2.54707871E+4	1.26500303E+4	5.95657861E+3	5.02807373E+3	5.62130957E+3	7.19751709E+3	9.45835156E+3	1.16859570E+4	1.35956113E+4	1.54680488E+4	1.57952314E+4	1.34642666E+4	1.05209189E+4	4.94241895E+3	2.31230444E+3
380.00	3.22877813E+4	3.30952109E+4	2.39808477E+4	1.19144893E+4	5.98298926E+3	4.71608936E+3	5.54588672E+3	7.31363428E+3	9.31725781E+3	1.15514248E+4	1.35232705E+4	1.47684512E+4	1.49842637E+4	1.30569219E+4	9.81473730E+3	4.88350439E+3	2.17830005E+3
381.00	3.16918398E+4	3.15641973E+4	2.35819395E+4	1.16801230E+4	5.94149414E+3	4.84955322E+3	5.32598389E+3	6.80916162E+3	8.69163574E+3	1.10726631E+4	1.29774131E+4	1.40622646E+4	1.45383730E+4	1.21928213E+4	9.44894531E+3	4.69645068E+3	2.19859546E+3
382.00	3.04105371E+4	3.13825938E+4	2.25996387E+4	1.10037080E+4	5.75142188E+3	4.56088477E+3	5.10198926E+3	6.69942969E+3	8.60330371E+3	1.06138828E+4	1.28320898E+4	1.35292969E+4	1.37402197E+4	1.19279092E+4	9.12609277E+3	4.49031982E+3	1.99548718E+3
383.00	2.85850957E+4	3.00399727E+4	2.14576992E+4	1.09046260E+4	5.25177051E+3	4.51669629E+3	4.75787891E+3	6.60321289E+3	8.39852539E+3	1.04316230E+4	1.20293984E+4	1.31415391E+4	1.32687598E+4	1.16635332E+4	8.78259570E+3	4.20052246E+3	2.03749561E+3
384.00	2.79164590E+4	2.80360957E+4	2.08145293E+4	1.01768643E+4	5.14029395E+3	4.40800488E+3	4.82537305E+3	6.22266797E+3	7.89114258E+3	9.39153320E+3	1.17319727E+4	1.26657061E+4	1.28367090E+4	1.11387373E+4	8.65849707E+3	4.18219678E+3	1.86764929E+3
385.00	2.70721094E+4	2.72066426E+4	1.94855371E+4	1.04415947E+4	5.04769775E+3	4.07395874E+3	4.74850049E+3	5.97801318E+3	8.07322363E+3	9.36578027E+3	1.10751084E+4	1.21213916E+4	1.23718193E+4	1.04264375E+4	8.18873828E+3	4.14473096E+3	1.92146289E+3
386.00	2.56722656E+4	2.58312070E+4	1.84786895E+4	9.40123145E+3	4.85460107E+3	3.86770557E+3	4.64902148E+3	5.61454736E+3	7.27982227E+3	9.39559668E+3	1.07077363E+4	1.17154355E+4	1.18046025E+4	1.01091836E+4	7.79468799E+3	3.78016235E+3	1.79328528E+3
387.00	2.49183066E+4	2.47293750E+4	1.87571504E+4	9.41231348E+3	4.55809180E+3	3.75539722E+3	4.28775635E+3	5.43275537E+3	6.90294629E+3	8.67994434E+3	1.03165762E+4	1.14190430E+4	1.11497715E+4	9.78765527E+3	7.66901855E+3	3.67798804E+3	1.81643140E+3
388.00	2.39003574E+4	2.44694844E+4	1.73816035E+4	8.79466504E+3	4.68235205E+3	3.61946411E+3	4.18758301E+3	5.43200928E+3	6.78457373E+3	8.58978516E+3	9.98223633E+3	1.07447920E+4	1.09277988E+4	9.25200977E+3	7.13254395E+3	3.59136548E+3	1.73352734E+3
389.00	2.30583672E+4	2.27986816E+4	1.68739277E+4	8.56140039E+3	4.36049902E+3	3.63393481E+3	4.09244287E+3	5.09284375E+3	6.47036768E+3	8.46343652E+3	9.73048926E+3	1.02155156E+4	1.05349639E+4	8.90272461E+3	6.94440723E+3	3.48423438E+3	1.58601086E+3
390.00	2.18962461E+4	2.22521211E+4	1.61827158E+4	8.39806152E+3	4.44089795E+3	3.30788696E+3	3.69538452E+3	5.00987646E+3	6.36256738E+3	7.56682568E+3	8.99069531E+3	1.00418809E+4	9.87268750E+3	8.60756836E+3	6.74629199E+3	3.26225586E+3	1.51882910E+3
391.00	2.12969258E+4	2.08483887E+4	1.56559902E+4	7.93365967E+3	4.15989453E+3	3.32988062E+3	3.56823022E+3	4.75104102E+3	5.87708057E+3	7.40925635E+3	8.84521191E+3	9.24779785E+3	9.38327930E+3	8.08371973E+3	6.29955518E+3	3.34692554E+3	1.54507446E+3
392.00	1.98325586E+4	2.04989727E+4	1.48078135E+4	7.46191162E+3	3.93627393E+3	3.05316138E+3	3.73143579E+3	4.34688086E+3	5.80229639E+3	7.42623584E+3	8.28546191E+3	8.93063867E+3	8.88774609E+3	7.91066650E+3	6.03232471E+3	3.11768408E+3	1.47771643E+3
393.00	1.92900781E+4	1.96754824E+4	1.43624355E+4	7.01249219E+3	3.89373706E+3	3.02276489E+3	3.67993970E+3	4.17032617E+3	5.47912256E+3	6.93861426E+3	8.01018555E+3	8.76274023E+3	8.94613965E+3	7.55380322E+3	5.77910986E+3	2.94350171E+3	1.36363281E+3
394.00	1.85386367E+4	1.87605137E+4	1.38604902E+4	6.66859668E+3	3.65394971E+3	2.82698828E+3	3.42673560E+3	4.28612402E+3	5.18123047E+3	6.59199707E+3	8.06105322E+3	8.20273047E+3	8.48816992E+3	7.45332129E+3	5.59404150E+3	2.83964307E+3	1.44671667E+3
395.00	1.75734824E+4	1.80449492E+4	1.29733633E+4	6.45549219E+3	3.48151636E+3	2.87187915E+3	3.06843213E+3	3.88862988E+3	5.10917676E+3	6.24112842E+3	7.62911963E+3	7.87300879E+3	8.11515186E+3	7.02345947E+3	5.39797754E+3	2.73812183E+3	1.31023962E+3
396.00	1.69362813E+4	1.69360117E+4	1.25260801E+4	6.68118018E+3	3.50557959E+3	2.87233081E+3	3.14290820E+3	4.02332520E+3	4.77695850E+3	6.03481250E+3	6.95455957E+3	7.57227100E+3	7.85313086E+3	6.61887354E+3	5.16956836E+3	2.73295020E+3	1.27819031E+3
397.00	1.66857422E+4	1.65194824E+4	1.22660176E+4	6.38078662E+3	3.34439233E+3	2.71636523E+3	2.99134619E+3	3.92189526E+3	4.48231738E+3	5.61786865E+3	7.05616064E+3	7.47230615E+3	7.53290527E+3	6.42689893E+3	4.96478076E+3	2.57408423E+3	1.25286926E+3
398.00	1.59299678E+4	1.58454160E+4	1.19187676E+4	6.00274902E+3	3.29272437E+3	2.61319092E+3	3.14811108E+3	3.47317261E+3	4.58252344E+3	5.48115234E+3	6.36746240E+3	6.97984619E+3	7.16669629E+3	6.31527148E+3	4.74922607E+3	2.38722852E+3	1.25211938E+3
399.00	1.51097852E+4	1.54624678E+4	1.11847168E+4	5.79904443E+3	3.17396680E+3	2.59025854E+3	2.71482813E+3	3.66672534E+3	4.41616211E+3	5.47410010E+3	6.17233398E+3	6.82975391E+3	6.77009180E+3	5.97056299E+3	4.60405127E+3	2.35942603E+3	1.21519910E+3
400.00	1.45702529E+4	1.44423975E+4	1.07080605E+4	5.43811230E+3	3.11750732E+3	2.49814917E+3	2.87849438E+3	3.19016235E+3	4.14902100E+3	5.11351025E+3	6.01043750E+3	6.44558887E+3	6.77929688E+3	5.77311914E+3	4.48082520E+3	2.26359814E+3	1.09593445E+3
401.00	1.40828506E+4	1.43070908E+4	1.06288555E+4	5.19717871E+3	2.76670386E+3	2.35258838E+3	2.67256250E+3	3.33651831E+3	3.89891431E+3	4.97395264E+3	5.68806396E+3	6.18472119E+3	6.36317383E+3	5.52151855E+3	4.23748047E+3	2.18074902E+3	1.06127661E+3
402.00	1.32499111E+4	1.35696855E+4	9.98501172E+3	4.88535938E+3	2.77737622E+3	2.26029541E+3	2.47516968E+3	3.30200854E+3	3.74635986E+3	4.75831006E+3	5.66125635E+3	5.93273389E+3	6.08224512E+3	5.10720996E+3	4.14530225E+3	2.07220874E+3	1.06393628E+3
403.00	1.28142822E+4	1.27068770E+4	9.74498242E+3	5.10633154E+3	2.70518481E+3	2.27106030E+3	2.60863452E+3	3.05544458E+3	3.82727368E+3	4.39954053E+3	5.34702979E+3	5.69798975E+3	5.77977734E+3	5.06042578E+3	3.97873315E+3	2.04443958E+3	1.06721167E+3
404.00	1.20942725E+4	1.27860732E+4	9.43194336E+3	4.86287891E+3	2.51337915E+3	2.26170142E+3	2.28755518E+3	2.81359253E+3	3.57679053E+3	4.24127979E+3	5.12481396E+3	5.51176172E+3	5.50163184E+3	4.90438086E+3	3.77203003E+3	2.03444153E+3	1.06123584E+3
405.00	1.20519688E+4	1.20736934E+4	8.93560449E+3	4.47475391E+3	2.57704224E+3	2.07958081E+3	2.19157813E+3	2.87429272E+3	3.52866235E+3	4.09473120E+3	4.89385400E+3	5.25987695E+3	5.35240332E+3	4.73584375E+3	3.60349512E+3	1.94598438E+3	9.78655884E+2
406.00	1.11891299E+4	1.12849785E+4	8.44418945E+3	4.50558691E+3	2.44467212E+3	1.99129993E+3	2.39813379E+3	2.80951953E+3	3.35440039E+3	4.10015479E+3	4.80147168E+3	5.06128564E+3	5.21435693E+3	4.49106494E+3	3.44896704E+3	1.79891614E+3	9.13492126E+2
407.00	1.09806250E+4	1.09319727E+4	8.05348193E+3	4.37422266E+3	2.42022461E+3	1.92449646E+3	2.06914063E+3	2.67683862E+3	3.31712183E+3	3.96268652E+3	4.65060205E+3	4.91926025E+3	4.69586670E+3	4.38066211E+3	3.31229834E+3	1.65274939E+3	9.69812927E+2
408.00	1.03771191E+4	1.05112617E+4	7.65431201E+3	4.32524951E+3	2.37802515E+3	2.03541919E+3	1.98659570E+3	2.45727563E+3	3.02406543E+3	3.69394214E+3	4.22185205E+3	4.69754248E+3	4.87362402E+3	4.02616699E+3	3.20525293E+3	1.71456201E+3	8.86651123E+2
409.00	1.01183516E+4	1.04915498E+4	8.01196777E+3	4.11032813E+3	2.24817627E+3	2.01866284E+3	1.91103967E+3	2.22965088E+3	3.22179272E+3	3.68613647E+3	4.24529883E+3	4.58489404E+3	4.56052686E+3	3.98903882E+3	3.09169971E+3	1.63991406E+3	9.22737549E+2
410.00	8.78797852E+3	8.76345117E+3	6.46758105E+3	3.32275635E+3	1.96714709E+3	1.69489709E+3	1.77918811E+3	2.12064746E+3	2.45802734E+3	2.96794482E+3	3.47842896E+3	3.75927734E+3	3.92387378E+3	3.40912671E+3	2.70949658E+3	1.36762488E+3	7.00040588E+2
411.00	8.50397461E+3	8.48840723E+3	6.36337842E+3	3.23000269E+3	1.94480737E+3	1.70565527E+3	1.73242566E+3	1.86581165E+3	2.47011401E+3	3.09731909E+3	3.57972803E+3	3.78908252E+3	3.84849170E+3	3.24742993E+3	2.62740430E+3	1.34563196E+3	7.53210815E+2
412.00	8.17410498E+3	8.05587891E+3	6.33716406E+3	3.15574219E+3	1.77640442E+3	1.49790088E+3	1.61507190E+3	1.86443799E+3	2.38390698E+3	2.92072363E+3	3.44466626E+3	3.62031567E+3	3.75553125E+3	3.14318506E+3	2.48168506E+3	1.40268958E+3	6.90953186E+2
413.00	7.68304883E+3	7.82181787E+3	5.74295508E+3	3.09163208E+3	1.68746912E+3	1.47961792E+3	1.60012415E+3	1.79389038E+3	2.32439819E+3	2.70680200E+3	3.12719897E+3	3.48204932E+3	3.48819214E+3	3.04711792E+3	2.27399780E+3	1.27219714E+3	7.09301025E+2
414.00	7.44068652E+3	7.60201416E+3	5.78672852E+3	3.05927344E+3	1.68890771E+3	1.57367029E+3	1.46589392E+3	1.72015149E+3	2.11565186E+3	2.63524023E+3	3.19276782E+3	3.17812939E+3	3.30112256E+3	2.84223120E+3	2.26913696E+3	1.25610571E+3	6.25636963E+2
415.00	7.43612451E+3	7.26192432E+3	5.46599219E+3	2.86733716E+3	1.71301160E+3	1.41966577E+3	1.59768274E+3	1.86601208E+3	2.13955151E+3	2.74515967E+3	3.11939258E+3	3.09254102E+3	3.21497778E+3	2.82641602E+3	2.23929883E+3	1.16712585E+3	6.29391846E+2
416.00	7.25970605E+3	7.09864502E+3	4.96702441E+3	2.81023364E+3	1.67810876E+3	1.39921460E+3	1.36004944E+3	1.63981934E+3	2.12812085E+3	2.44981421E+3	2.77086060E+3	3.11721851E+3	3.11697388E+3	2.81634375E+3	2.09826440E+3	1.17583777E+3	6.19150085E+2
417.00	6.79237988E+3	6.93351904E+3	4.92532910E+3	2.84843115E+3	1.54158228E+3	1.39751245E+3	1.28008826E+3	1.74262097E+3	2.03511084E+3	2.39324536E+3	2.77779419E+3	2.94625049E+3	3.03276099E+3	2.54806592E+3	2.10949829E+3	1.16277869E+3	5.89996338E+2
418.00	6.27934277E+3	6.52009570E+3	4.89174219E+3	2.86273071E+3	1.68394592E+3	1.18014307E+3	1.36866797E+3	1.60472827E+3	1.85930261E+3	2.16317944E+3	2.92376563E+3	2.79105078E+3	2.86369116E+3	2.55961353E+3	1.98240894E+3	1.11316553E+3	5.82134949E+2
419.00	6.11354590E+3	6.45461621E+3	4.58238330E+3	2.60887842E+3	1.45138574E+3	1.16663391E+3	1.34252075E+3	1.55285632E+3	1.73106311E+3	2.09612988E+3	2.47160132E+3	2.70610352E+3	2.81302661E+3	2.43639526E+3	1.91163330E+3	1.07660034E+3	5.48243652E+2
420.00	6.39501807E+3	5.98969092E+3	4.27277197E+3	2.62683496E+3	1.37777026E+3	1.13325537E+3	1.33096606E+3	1.48824841E+3	1.91657874E+3	2.19669238E+3	2.52743164E+3	2.49916895E+3	2.66602539E+3	2.28922803E+3	1.73106787E+3	9.89420105E+2	5.86146729E+2
421.00	5.99424561E+3	5.81216162E+3	4.28484229E+3	2.63963574E+3	1.44135120E+3	1.25940308E+3	1.22401428E+3	1.56351685E+3	1.62285852E+3	1.97725989E+3	2.36075830E+3	2.61954810E+3	2.66075073E+3	2.32241724E+3	1.73840881E+3	9.43330139E+2	5.16210693E+2
422.00	5.86812988E+3	5.89643213E+3	4.02788599E+3	2.59265527E+3	1.34778149E+3	1.11127881E+3	1.35044189E+3	1.56380115E+3	1.52166687E+3	2.04149438E+3	2.37701123E+3	2.42975293E+3	2.34268945E+3	2.04811401E+3	1.74370276E+3	8.84731201E+2	5.69373108E+2
423.00	5.56040820E+3	5.64229395E+3	4.20747217E+3	2.40543457E+3	1.51451392E+3	1.09097961E+3	1.28526074E+3	1.31723181E+3	1.63574536E+3	1.79765686E+3	2.26973389E+3	2.35273877E+3	2.42634961E+3	2.04535083E+3	1.55981055E+3	8.54198242E+2	4.77225830E+2
424.00	5.71206689E+3	5.46371875E+3	4.11246143E+3	2.30385718E+3	1.41161755E+3	1.20226575E+3	1.15934912E+3	1.32265381E+3	1.56567273E+3	1.69432361E+3	2.17167700E+3	2.18598853E+3	2.30420581E+3	1.85296240E+3	1.56827869E+3	8.96436584E+2	5.12650635E+2
425.00	5.30207227E+3	5.18480273E+3	4.01467456E+3	2.25858032E+3	1.34305701E+3	1.27602563E+3	1.08928198E+3	1.27991040E+3	1.46702759E+3	1.65040454E+3	2.01861780E+3	2.13077637E+3	2.18095581E+3	1.90879211E+3	1.54871582E+3	8.53071167E+2	5.65232849E+2
426.00	5.00227393E+3	5.16885449E+3	3.73475928E+3	2.16100806E+3	1.37709119E+3	9.52075378E+2	1.07860278E+3	1.24642188E+3	1.43314429E+3	1.80114954E+3	1.83377588E+3	2.16958496E+3	2.14855469E+3	1.88709827E+3	1.50396094E+3	8.03399597E+2	4.65328796E+2
427.00	5.09615576E+3	5.01651025E+3	3.64588525E+3	2.14643335E+3	1.37899658E+3	1.08975891E+3	1.16811511E+3	1.30653760E+3	1.29510657E+3	1.69636548E+3	1.86347351E+3	2.15427344E+3	1.95343567E+3	1.76697241E+3	1.44011548E+3	8.45780029E+2	5.09880432E+2
428.00	4.84436572E+3	4.91296094E+3	3.48226123E+3	2.13120483E+3	1.38189478E+3	1.08818591E+3	1.21293665E+3	1.22519055E+3	1.32785339E+3	1.50668860E+3	1.79763586E+3	2.03625854E+3	2.04251477E+3	1.68984534E+3	1.42696643E+3	7.57599060E+2	5.02734192E+2
429.00	5.02651465E+3	5.05575342E+3	3.51310645E+3	2.00941833E+3	1.38591711E+3	1.10270837E+3	9.88888184E+2	1.17131775E+3	1.42019702E+3	1.64771021E+3	1.81710229E+3	1.86861353E+3	1.83070862E+3	1.73915845E+3	1.32345007E+3	7.64144714E+2	4.37118866E+2
430.00	5.06685156E+3	4.50887598E+3	3.42237695E+3	1.90223438E+3	1.35858484E+3	9.93268921E+2	1.13346411E+3	1.16727881E+3	1.24659570E+3	1.59041016E+3	1.72209045E+3	1.91145654E+3	1.80983142E+3	1.64601758E+3	1.18040393E+3	7.49209412E+2	4.83398285E+2
431.00	4.73932764E+3	4.68085352E+3	3.52469238E+3	2.02341357E+3	1.22627930E+3	1.00945654E+3	1.00115582E+3	1.22011841E+3	1.25050854E+3	1.45762476E+3	1.64512061E+3	1.80128198E+3	1.83864929E+3	1.51442419E+3	1.24708545E+3	7.24356689E+2	4.40453339E+2
432.00	4.66161572E+3	4.67365820E+3	3.17552783E+3	1.99645410E+3	1.13109766E+3	1.10557312E+3	1.04176819E+3	1.10963696E+3	1.11750806E+3	1.49925964E+3	1.64697803E+3	1.80194434E+3	1.77513538E+3	1.58486926E+3	1.28420081E+3	7.04718811E+2	4.13813019E+2
433.00	4.51065137E+3	4.41303711E+3	3.26849805E+3	1.91406067E+3	1.24515027E+3	1.06588464E+3	9.73320984E+2	9.90391785E+2	1.13949512E+3	1.38279688E+3	1.49685022E+3	1.69715356E+3	1.68420984E+3	1.46352795E+3	1.18640674E+3	7.21778198E+2	4.19182007E+2
434.00	4.80333545E+3	4.27742578E+3	3.07373413E+3	1.91921997E+3	1.21210767E+3	1.01734955E+3	8.50069092E+2	9.75257019E+2	1.07004688E+3	1.46566150E+3	1.51260352E+3	1.73179114E+3	1.71290930E+3	1.48739111E+3	1.08795410E+3	6.65194397E+2	4.18171783E+2
435.00	4.79301416E+3	4.16106348E+3	3.30947681E+3	1.73398584E+3	1.12871008E+3	1.01824500E+3	9.07317932E+2	1.04860278E+3	1.07462427E+3	1.31625879E+3	1.44185107E+3	1.59509705E+3	1.61141858E+3	1.44689661E+3	1.07216040E+3	6.09529114E+2	4.28648987E+2
436.00	5.15037939E+3	3.98118091E+3	3.18706274E+3	1.85745374E+3	1.18746301E+3	1.05266040E+3	9.70787842E+2	1.00258966E+3	1.16675891E+3	1.22074316E+3	1.31228699E+3	1.52930176E+3	1.49486780E+3	1.31133765E+3	1.06675073E+3	6.38979675E+2	4.25671753E+2
437.00	5.56682813E+3	4.25288037E+3	3.04356323E+3	1.86869067E+3	1.10090820E+3	1.04330969E+3	9.56732239E+2	1.02103979E+3	1.11679480E+3	1.20017456E+3	1.40510181E+3	1.41849707E+3	1.56226233E+3	1.31742224E+3	1.10057751E+3	6.24044800E+2	4.13644501E+2
438.00	1.04843369E+4	3.99468457E+3	2.92242700E+3	1.87378577E+3	1.18239221E+3	1.08414514E+3	1.02373120E+3	9.30126099E+2	9.97751404E+2	1.29226965E+3	1.34469421E+3	1.35752087E+3	1.51566052E+3	1.25340869E+3	9.76517822E+2	5.80897461E+2	3.73975586E+2
439.00	2.66592461E+4	3.86807397E+3	3.01881641E+3	1.70161670E+3	1.14267688E+3	1.01680792E+3	9.42865906E+2	9.34452637E+2	1.00318469E+3	1.07600659E+3	1.22479468E+3	1.23324890E+3	1.40505225E+3	1.12107520E+3	9.26676270E+2	6.07452026E+2	3.90921478E+2
440.00	6.34090898E+4	4.02079053E+3	2.84677515E+3	1.74231018E+3	1.08648145E+3	1.11341614E+3	7.07833923E+2	8.54470398E+2	9.79398804E+2	1.18923572E+3	1.36631714E+3	1.38909058E+3	1.34997400E+3	1.19439502E+3	9.55713257E+2	5.38561829E+2	3.45795593E+2
441.00	1.25771578E+5	3.85200830E+3	2.99276782E+3	1.73950110E+3	9.94374451E+2	9.51006104E+2	8.08930786E+2	8.64077881E+2	9.67547424E+2	1.16027417E+3	1.26671265E+3	1.27198682E+3	1.27907935E+3	1.25292334E+3	9.20388489E+2	5.51820251E+2	3.33454193E+2
442.00	1.93289016E+5	3.86963428E+3	2.87950439E+3	1.75846228E+3	9.99565735E+2	9.45623901E+2	9.09512146E+2	8.87033020E+2	9.24371948E+2	1.21562292E+3	1.29123792E+3	1.21950146E+3	1.31352393E+3	1.16049475E+3	8.76697388E+2	5.82816589E+2	3.29386414E+2
443.00	2.55338188E+5	4.13102881E+3	2.93015405E+3	1.78271069E+3	1.10242029E+3	8.98775330E+2	8.28953491E+2	9.04998352E+2	9.49261902E+2	1.11324634E+3	1.20833374E+3	1.22376660E+3	1.19894287E+3	1.10786719E+3	8.48936768E+2	5.21043762E+2	3.59913971E+2
444.00	2.97405281E+5	4.01589355E+3	2.76551245E+3	1.67925842E+3	1.10400781E+3	8.87493652E+2	9.07252136E+2	8.66783752E+2	9.54069397E+2	9.83234680E+2	1.16170654E+3	1.21634436E+3	1.14213391E+3	1.07411084E+3	9.06761475E+2	5.22553528E+2	2.83583344E+2
445.00	2.97233000E+5	4.44311035E+3	2.98099878E+3	1.73630615E+3	1.01178278E+3	8.62110352E+2	9.57206116E+2	8.55339966E+2	8.70172852E+2	9.65656128E+2	1.16561975E+3	1.12120190E+3	1.09251050E+3	1.08461157E+3	8.17259155E+2	4.95981903E+2	3.29858154E+2
446.00	2.58313859E+5	4.46634229E+3	2.75192212E+3	1.85592371E+3	1.05492261E+3	9.00796082E+2	1.14657996E+3	7.98838928E+2	8.81334961E+2	1.05467725E+3	1.02099103E+3	1.14997241E+3	1.14189172E+3	1.05357898E+3	7.77869385E+2	4.77267395E+2	3.20338348E+2
447.00	1.95158734E+5	6.38822852E+3	2.73141284E+3	1.59469385E+3	1.13442529E+3	8.16584229E+2	9.20816101E+2	8.17818298E+2	9.21949097E+2	1.06719434E+3	1.05681873E+3	1.14049451E+3	1.11232312E+3	1.03890039E+3	7.09269470E+2	4.89943390E+2	3.37995117E+2
448.00	1.24024438E+5	1.56948770E+4	2.88802319E+3	1.61233899E+3	1.00238904E+3	7.76687683E+2	9.28033936E+2	7.70295349E+2	8.76596130E+2	1.03466211E+3	1.09284094E+3	1.05145984E+3	1.13910046E+3	8.98310303E+2	7.16810791E+2	4.29975952E+2	2.91506348E+2
449.00	6.88388047E+4	4.10404961E+4	2.79537598E+3	1.80879553E+3	9.92052307E+2	8.80551819E+2	9.05080383E+2	9.40168457E+2	9.19075195E+2	9.88105530E+2	1.04029370E+3	1.05389661E+3	1.02926245E+3	8.56804382E+2	6.80857910E+2	4.59465942E+2	2.85901978E+2
450.00	3.04317207E+4	9.37089844E+4	2.93253906E+3	1.86747876E+3	1.03294238E+3	8.87771973E+2	9.37816223E+2	6.45381958E+2	7.35527100E+2	1.00418604E+3	9.31979858E+2	1.00285248E+3	1.01682684E+3	8.66683594E+2	7.25514771E+2	4.73309326E+2	2.87086761E+2
451.00	1.21940068E+4	1.65305859E+5	3.09783057E+3	1.83425696E+3	1.12457104E+3	7.23635681E+2	8.03717712E+2	7.59324829E+2	8.58037964E+2	9.33838318E+2	1.00852155E+3	1.02395258E+3	1.00230518E+3	9.29847046E+2	7.34331787E+2	3.92930176E+2	2.65634399E+2
452.00	6.09247217E+3	2.48363672E+5	2.97498682E+3	1.96212244E+3	1.15199072E+3	7.72354431E+2	8.01402100E+2	7.04096252E+2	6.68575867E+2	9.14339050E+2	9.97896790E+2	9.50337280E+2	1.03125305E+3	7.73197144E+2	6.97481018E+2	3.86889893E+2	3.12646881E+2
453.00	4.47889307E+3	3.20771031E+5	3.02321558E+3	2.01171033E+3	1.21113623E+3	8.81920349E+2	7.33011963E+2	7.75013672E+2	7.32394592E+2	8.97593628E+2	9.45926636E+2	9.88304504E+2	9.52633667E+2	8.71383728E+2	7.14562683E+2	4.16118134E+2	2.68901794E+2
454.00	3.60936572E+3	3.57660469E+5	3.17919775E+3	2.02846008E+3	1.12003784E+3	8.41031738E+2	6.96780640E+2	7.84814636E+2	7.64312134E+2	9.60529846E+2	9.12016541E+2	9.02959412E+2	9.30890930E+2	8.35629211E+2	6.88508606E+2	4.09689056E+2	2.95236603E+2
455.00	3.45013770E+3	3.48162406E+5	3.53685278E+3	1.95684741E+3	1.19074768E+3	9.19862732E+2	6.93972107E+2	8.84234131E+2	7.54316711E+2	8.12422241E+2	8.18718140E+2	9.22742371E+2	9.08548035E+2	7.55159973E+2	5.72539368E+2	4.39191711E+2	2.72825531E+2
456.00	3.19876099E+3	2.92611188E+5	4.13861035E+3	1.95912354E+3	1.23925098E+3	8.90469849E+2	7.31325012E+2	7.30657166E+2	7.28854614E+2	8.45368713E+2	8.66021301E+2	8.43252258E+2	9.31039124E+2	7.89811523E+2	6.83179993E+2	4.07865082E+2	2.67879364E+2
457.00	3.12334937E+3	2.18991156E+5	7.12537012E+3	1.87984009E+3	1.12231238E+3	8.30254272E+2	6.69625793E+2	7.45875549E+2	6.55050842E+2	8.80864929E+2	8.37294373E+2	8.67626221E+2	8.52663086E+2	7.36726196E+2	5.52385681E+2	3.86580719E+2	2.43239273E+2
458.00	3.15904175E+3	1.35820750E+5	2.05094902E+4	1.94354004E+3	1.27276099E+3	8.39487122E+2	7.00166443E+2	7.37221619E+2	7.44798706E+2	8.38393555E+2	7.84594482E+2	8.06492126E+2	8.13109253E+2	7.42994141E+2	6.02950562E+2	3.73346954E+2	2.15184235E+2
459.00	2.89912305E+3	7.38432109E+4	5.42165898E+4	2.14195313E+3	1.24214124E+3	8.27544373E+2	6.47163269E+2	6.96538818E+2	6.82455383E+2	8.06137451E+2	7.02540771E+2	8.46401489E+2	8.04893066E+2	6.50319702E+2	5.52527588E+2	4.42639618E+2	2.56262299E+2
460.00	2.86099658E+3	3.29438906E+4	1.16914141E+5	2.23472437E+3	1.12124976E+3	8.81987854E+2	7.78987671E+2	7.55698425E+2	7.59320374E+2	8.55748718E+2	7.65211853E+2	8.53597168E+2	7.37746216E+2	7.62378662E+2	5.58884155E+2	4.32664490E+2	2.36775360E+2
461.00	2.66629492E+3	1.25347305E+4	2.05458172E+5	2.18280054E+3	1.25546643E+3	9.98212952E+2	7.67137695E+2	6.65162598E+2	8.45738464E+2	6.97256348E+2	7.03772217E+2	7.60339905E+2	7.81308228E+2	6.87966003E+2	5.68415222E+2	3.66522583E+2	2.24591080E+2
462.00	2.88471997E+3	6.16839502E+3	3.04202094E+5	2.53485449E+3	1.33907581E+3	9.08081360E+2	6.87493103E+2	6.32667175E+2	8.32543335E+2	7.52945313E+2	7.06519531E+2	7.41043762E+2	8.22654602E+2	7.09325256E+2	5.45028198E+2	3.16469055E+2	2.45805634E+2
463.00	2.49522681E+3	3.97876953E+3	3.86045844E+5	2.56584521E+3	1.34019067E+3	9.75014832E+2	7.30495667E+2	7.06074890E+2	8.18339844E+2	8.17537781E+2	7.76466431E+2	7.38455261E+2	7.37022583E+2	6.50162842E+2	4.97894775E+2	3.23706604E+2	2.37725082E+2
464.00	2.45005371E+3	3.61242554E+3	4.20578594E+5	2.88130493E+3	1.57675488E+3	1.03598975E+3	8.85342407E+2	6.87894836E+2	8.06768738E+2	7.94927124E+2	7.08140808E+2	6.82744446E+2	6.33072876E+2	6.48424438E+2	5.22129272E+2	3.23315552E+2	2.05187546E+2
465.00	2.26414575E+3	3.50367847E+3	3.99096094E+5	2.96986353E+3	1.50044495E+3	8.50494751E+2	7.20686707E+2	6.92652405E+2	8.69435303E+2	7.28252136E+2	7.76603027E+2	7.43273438E+2	7.32556335E+2	6.29460938E+2	4.86363159E+2	3.38786163E+2	2.18425034E+2
466.00	2.04086353E+3	3.04765479E+3	3.28679125E+5	3.74869116E+3	1.57575610E+3	9.43030334E+2	7.58363953E+2	7.17905029E+2	8.26810059E+2	6.59907349E+2	7.16799683E+2	6.91450195E+2	6.59249207E+2	6.29207520E+2	4.70965302E+2	3.09114227E+2	2.40076843E+2
467.00	2.14979883E+3	3.05192212E+3	2.32444391E+5	8.23792871E+3	1.61150586E+3	9.90316650E+2	7.79320129E+2	7.23132385E+2	7.73828674E+2	7.47492432E+2	7.15825623E+2	6.58638123E+2	6.35278931E+2	5.61619751E+2	4.30172424E+2	3.20672791E+2	2.57459564E+2
468.00	2.19909888E+3	2.99294482E+3	1.42141734E+5	2.71102402E+4	1.73329602E+3	1.02286884E+3	8.76202881E+2	6.63796570E+2	7.24469116E+2	6.78333191E+2	6.65886353E+2	6.85884766E+2	6.88452209E+2	6.16899658E+2	4.66278809E+2	2.93524475E+2	2.50249527E+2
469.00	2.21090088E+3	2.90758984E+3	7.15530313E+4	7.22540703E+4	1.79630444E+3	1.09564734E+3	7.98244324E+2	6.89696838E+2	7.13703186E+2	7.06401428E+2	6.73693970E+2	7.22977661E+2	6.19992920E+2	5.46595337E+2	4.26014862E+2	2.88989014E+2	2.16218872E+2
470.00	2.13939575E+3	2.71586035E+3	2.94344375E+4	1.51846891E+5	1.91450427E+3	1.21022217E+3	8.34884583E+2	5.80062012E+2	7.29765564E+2	7.46994446E+2	6.20473694E+2	6.55846558E+2	6.12339478E+2	6.16686279E+2	4.20374542E+2	3.21323944E+2	2.30432526E+2
471.00	2.04798804E+3	2.45943237E+3	1.06283604E+4	2.59051156E+5	1.79789624E+3	1.23592053E+3	8.28210022E+2	6.57124756E+2	6.49685425E+2	7.97423340E+2	5.94916748E+2	6.87911987E+2	6.19142822E+2	5.21860840E+2	4.10995270E+2	3.12045807E+2	2.28791916E+2
472.00	2.18903394E+3	2.53538403E+3	5.35624512E+3	3.65707625E+5	2.01805823E+3	1.24391443E+3	7.88237000E+2	7.26621826E+2	7.04663696E+2	7.46160278E+2	5.91681091E+2	6.17965393E+2	6.00492188E+2	5.87804016E+2	4.45759094E+2	2.62037750E+2	1.98617065E+2
473.00	2.34171704E+3	2.39464795E+3	3.51812646E+3	4.45588813E+5	2.25420410E+3	1.34271899E+3	6.72760498E+2	6.51764099E+2	6.25806946E+2	6.84925232E+2	6.19879333E+2	6.39333862E+2	5.93956177E+2	5.12458557E+2	3.91408813E+2	2.87362274E+2	1.77754333E+2
474.00	2.87188867E+3	2.14821655E+3	3.17309448E+3	4.66195219E+5	2.33990112E+3	1.20370081E+3	8.35525391E+2	6.74473328E+2	6.22339294E+2	7.67585144E+2	6.44778992E+2	6.66148987E+2	5.88019287E+2	5.34914185E+2	4.52547394E+2	2.48758102E+2	2.15804840E+2
475.00	3.78234619E+3	2.37119800E+3	3.04753394E+3	4.28251750E+5	2.61987744E+3	1.43978052E+3	8.69678284E+2	7.75502075E+2	6.39195740E+2	8.02873108E+2	5.98378540E+2	6.47573242E+2	5.84068176E+2	5.00647705E+2	3.90540436E+2	2.83275726E+2	1.77273041E+2
476.00	4.54472314E+3	2.15727832E+3	2.64371558E+3	3.41804094E+5	3.35299292E+3	1.49710364E+3	8.08367737E+2	5.56243530E+2	6.68844543E+2	7.44910400E+2	5.90351013E+2	5.67830994E+2	6.02746216E+2	5.16177063E+2	3.70312256E+2	2.46702667E+2	2.01260162E+2
477.00	6.14564209E+3	2.11458179E+3	2.64671362E+3	2.35599828E+5	8.67099121E+3	1.51921680E+3	8.87255981E+2	6.56200073E+2	6.28405640E+2	6.53566956E+2	5.65671143E+2	6.65125305E+2	5.41568298E+2	5.15313171E+2	3.45183289E+2	2.35168823E+2	2.00599152E+2
478.00	7.02725293E+3	2.07678467E+3	2.38571118E+3	1.38822234E+5	2.82496445E+4	1.52409546E+3	8.27358643E+2	7.57692200E+2	6.33881531E+2	7.16165833E+2	5.76602051E+2	5.33742310E+2	4.86391479E+2	4.87649048E+2	3.83550140E+2	2.42460083E+2	1.89072678E+2
479.00	8.26527637E+3	1.79469580E+3	2.39172119E+3	6.56373438E+4	7.60009375E+4	1.44520837E+3	8.51574158E+2	6.62168335E+2	6.48754150E+2	6.11123718E+2	6.24226135E+2	5.70540344E+2	5.50028809E+2	4.54718933E+2	3.69102966E+2	2.31198410E+2	1.84686523E+2
480.00	8.46741797E+3	1.83100159E+3	2.31383716E+3	2.70859551E+4	1.54550234E+5	1.73191809E+3	1.05123291E+3	6.59762024E+2	5.83147034E+2	6.42885498E+2	6.47336060E+2	5.52357422E+2	5.64731567E+2	5.10879486E+2	3.28081787E+2	2.21213730E+2	1.57260178E+2
481.00	8.82750293E+3	1.84416479E+3	2.08686450E+3	9.65267480E+3	2.57758484E+5	1.72995801E+3	8.90174316E+2	6.98723083E+2	5.42055420E+2	4.95411346E+2	7.02883301E+2	5.13156311E+2	4.89474701E+2	4.49194092E+2	3.47515533E+2	2.39290085E+2	1.82717575E+2
482.00	8.05792822E+3	1.82650232E+3	2.04713867E+3	4.17355615E+3	3.62459281E+5	1.93924756E+3	1.10763489E+3	7.14146179E+2	6.26880737E+2	6.53271118E+2	5.74709351E+2	5.38863403E+2	5.13412354E+2	4.50079437E+2	3.78247894E+2	2.40260086E+2	1.54396301E+2
483.00	7.02964063E+3	1.86759460E+3	1.99510571E+3	3.04473120E+3	4.39081156E+5	2.13666797E+3	9.06796814E+2	6.79845825E+2	5.92127197E+2	5.32945129E+2	7.21286377E+2	4.93347870E+2	5.53904846E+2	4.07006622E+2	3.53888855E+2	2.02321106E+2	1.64976563E+2
484.00	5.56150586E+3	1.99911963E+3	1.93621509E+3	2.69513086E+3	4.62856938E+5	1.91084888E+3	1.18143726E+3	8.06403137E+2	5.74992065E+2	6.01763000E+2	5.95852905E+2	5.66959839E+2	5.11106598E+2	4.44338715E+2	3.60536652E+2	2.49157349E+2	1.71884018E+2
485.00	4.37031299E+3	2.55005664E+3	1.75719421E+3	2.66538647E+3	4.23389219E+5	2.40860962E+3	1.10867639E+3	7.58723328E+2	6.40334106E+2	4.51394440E+2	5.53510498E+2	5.43008301E+2	5.40331726E+2	4.21364807E+2	2.98636719E+2	2.14835251E+2	1.47870621E+2
486.00	3.35525757E+3	3.09674219E+3	1.71270984E+3	2.37830005E+3	3.35807688E+5	3.40099194E+3	1.12066943E+3	8.70015198E+2	6.01807861E+2	6.26928711E+2	5.60076599E+2	5.30396606E+2	4.86861969E+2	4.22460419E+2	3.30679535E+2	2.44415543E+2	1.51240128E+2
487.00	2.38834180E+3	3.74508813E+3	1.60110461E+3	2.28460742E+3	2.27422531E+5	8.70145801E+3	1.20277917E+3	8.80014221E+2	5.88406311E+2	5.35256958E+2	5.00762024E+2	5.41779907E+2	4.76482422E+2	4.14358185E+2	3.49984558E+2	1.83369202E+2	1.93979858E+2
488.00	1.97444409E+3	5.01384326E+3	1.67847119E+3	2.11092505E+3	1.34745250E+5	2.86656133E+4	1.23384644E+3	8.11865601E+2	6.03211548E+2	5.04662811E+2	4.76179749E+2	5.30413879E+2	4.66302429E+2	4.07149628E+2	3.48031281E+2	2.12637207E+2	1.69849182E+2
489.00	1.51216675E+3	6.12100293E+3	1.57662598E+3	1.93237610E+3	6.50855586E+4	7.48863203E+4	1.31569421E+3	8.08942261E+2	7.20513428E+2	5.11685120E+2	4.65132172E+2	5.58192261E+2	4.85460938E+2	4.02179474E+2	3.07675781E+2	2.16591690E+2	1.46900574E+2
490.00	1.37641309E+3	7.30160303E+3	1.50990344E+3	1.98026196E+3	2.52587734E+4	1.56960125E+5	1.29674072E+3	9.58087830E+2	7.61564392E+2	6.33991150E+2	4.68944366E+2	5.78669250E+2	4.36159760E+2	4.24108429E+2	2.58373688E+2	2.42660675E+2	1.37456177E+2
491.00	1.22344617E+3	8.46512207E+3	1.39198096E+3	1.79265955E+3	7.86965967E+3	2.54565891E+5	1.52222729E+3	8.44760620E+2	7.45107666E+2	5.57836365E+2	4.46402100E+2	6.48612610E+2	4.38670685E+2	4.12557465E+2	2.79400452E+2	1.54407364E+2	1.96584900E+2
492.00	1.22315771E+3	8.28260840E+3	1.44205774E+3	1.75300659E+3	4.05541211E+3	3.54502156E+5	1.64316296E+3	8.82184631E+2	7.63945862E+2	5.67454590E+2	5.33664429E+2	5.08500275E+2	4.12422821E+2	3.81675568E+2	2.68175354E+2	2.06768524E+2	1.59682388E+2
493.00	1.25153711E+3	7.67729883E+3	1.29172815E+3	1.63296570E+3	2.55576758E+3	4.18936469E+5	1.76680469E+3	9.85093689E+2	7.01281006E+2	5.70113586E+2	4.78001770E+2	5.30917908E+2	4.61948395E+2	3.78999634E+2	3.10697510E+2	1.86939087E+2	1.39711014E+2
494.00	1.26131421E+3	7.24169971E+3	1.44466870E+3	1.56536914E+3	2.28697778E+3	4.35825781E+5	1.80209009E+3	8.76669556E+2	9.46883179E+2	5.64094604E+2	5.47015442E+2	4.82851624E+2	4.28720642E+2	3.67047760E+2	2.53228577E+2	1.90919174E+2	1.30558823E+2
495.00	1.10951147E+3	6.41943555E+3	1.57356775E+3	1.54768689E+3	2.21929712E+3	3.92267188E+5	2.16445264E+3	9.95144531E+2	6.63315063E+2	5.86105896E+2	4.61457947E+2	5.15594177E+2	4.15165863E+2	3.53684509E+2	2.51515823E+2	2.04282455E+2	1.21189629E+2
496.00	1.06982166E+3	4.73037109E+3	1.96909509E+3	1.35602576E+3	2.00884851E+3	2.99777406E+5	3.53498560E+3	1.17446704E+3	8.16189880E+2	6.38734253E+2	5.33600586E+2	4.55636230E+2	4.63043396E+2	3.62512878E+2	2.54421036E+2	1.60193848E+2	1.58525375E+2
497.00	1.07326123E+3	3.59076270E+3	2.54296924E+3	1.34076440E+3	1.95130054E+3	2.00838750E+5	9.54648242E+3	1.26960242E+3	7.82979980E+2	6.56740723E+2	4.65730774E+2	4.77782196E+2	4.59417938E+2	3.61975281E+2	2.89991791E+2	1.93940887E+2	1.55583649E+2
498.00	9.66733704E+2	2.89334253E+3	3.33805200E+3	1.22962854E+3	1.69732947E+3	1.15423055E+5	3.26562598E+4	1.17885571E+3	8.14375854E+2	5.87079834E+2	4.43674927E+2	4.19556671E+2	5.03137268E+2	3.57286713E+2	2.74426575E+2	1.85296783E+2	1.46233109E+2
499.00	9.17053406E+2	2.07022021E+3	4.21452197E+3	1.40428918E+3	1.64319946E+3	5.41678594E+4	8.05481797E+4	1.38891675E+3	9.23600830E+2	5.85082153E+2	4.63753387E+2	3.74578339E+2	5.54908691E+2	3.66711792E+2	2.75247009E+2	1.90326813E+2	1.35857727E+2
500.00	9.27709778E+2	1.77741907E+3	5.36147656E+3	1.28072766E+3	1.47209668E+3	2.17138320E+4	1.55423750E+5	1.32478491E+3	8.43915527E+2	5.55628601E+2	4.80982880E+2	4.47090485E+2	5.17389160E+2	3.57596649E+2	2.42117355E+2	1.88576447E+2	1.06360435E+2
