# Supplementary material for: Fluorescence signatures of SARS-CoV-2 spike S1 proteins and a human ACE-2: excitation-emission maps and fluorescence lifetimes
Source: J Biomed Opt. 2022 May 28;27(5):050501. doi: 10.1117/1.JBO.27.5.050501 (PMC9142794; doi:10.1117/1.JBO.27.5.050501)
Supplement: Supplementary file 5 [file JBO_027_050501_SD005.txt]

Labels	Ex1 220.00nm	Ex1 225.00nm	Ex1 230.00nm	Ex1 235.00nm	Ex1 240.00nm	Ex1 245.00nm	Ex1 250.00nm	Ex1 255.00nm	Ex1 260.00nm	Ex1 265.00nm	Ex1 270.00nm	Ex1 275.00nm	Ex1 280.00nm	Ex1 285.00nm	Ex1 290.00nm	Ex1 295.00nm	Ex1 300.00nm
Type	Emission Scan	Emission Scan	Emission Scan	Emission Scan	Emission Scan	Emission Scan	Emission Scan	Emission Scan	Emission Scan	Emission Scan	Emission Scan	Emission Scan	Emission Scan	Emission Scan	Emission Scan	Emission Scan	Emission Scan
Comment
Start	236.00	241.00	246.00	251.00	256.00	261.00	266.00	271.00	276.00	281.00	286.00	291.00	296.00	301.00	306.00	311.00	316.00
Stop	500.00	500.00	500.00	500.00	500.00	500.00	500.00	500.00	500.00	500.00	500.00	500.00	500.00	500.00	500.00	500.00	500.00
Step	1.00	1.00	1.00	1.00	1.00	1.00	1.00	1.00	1.00	1.00	1.00	1.00	1.00	1.00	1.00	1.00	1.00
Excitation Wavelength (nm)	220.00	225.00	230.00	235.00	240.00	245.00	250.00	255.00	260.00	265.00	270.00	275.00	280.00	285.00	290.00	295.00	300.00
Emission Wavelength (nm) Signals (a.u.)
236.00	5.39762402E+3
237.00	8.21075000E+3
238.00	8.24445703E+3
239.00	1.49995908E+4
240.00	1.51168760E+4
241.00	1.70564082E+4	1.86411206E+3
242.00	1.20471660E+4	3.00577515E+3
243.00	8.85097168E+3	5.18795410E+3
244.00	6.21462012E+3	8.42426367E+3
245.00	4.44322266E+3	1.33280557E+4
246.00	3.07160815E+3	1.29424385E+4	1.95940039E+3
247.00	1.76466797E+3	1.54391182E+4	1.83945129E+3
248.00	2.24228296E+3	1.09367695E+4	4.04564795E+3
249.00	2.68009204E+3	7.36133887E+3	7.59664795E+3
250.00	2.23886133E+3	4.18068652E+3	1.15560059E+4
251.00	1.34964746E+3	2.64115308E+3	1.48677578E+4	5.37236633E+2
252.00	1.68645190E+3	2.59081299E+3	1.42655977E+4	6.31200012E+2
253.00	2.55430078E+3	2.07817383E+3	1.28467275E+4	2.58446899E+3
254.00	1.31438806E+3	1.59794189E+3	9.67671875E+3	4.25516455E+3
255.00	2.11222705E+3	1.90205103E+3	6.34226514E+3	7.38941602E+3
256.00	1.96798999E+3	1.87223584E+3	2.84396460E+3	1.17156182E+4	1.38649634E+3
257.00	1.30539966E+3	2.03628406E+3	1.33376208E+3	1.59565664E+4	8.94548035E+2
258.00	2.09940063E+3	7.41998108E+2	1.23296582E+3	1.58499482E+4	1.17973254E+3
259.00	1.67287988E+3	9.79473877E+2	1.13770776E+3	1.44236563E+4	2.89396240E+3
260.00	1.46819666E+3	1.32411877E+3	5.66028687E+2	8.14099561E+3	5.31429834E+3
261.00	1.05507495E+3	7.78821228E+2	1.01095319E+3	5.21693848E+3	9.24992969E+3	5.38182312E+2
262.00	1.10034631E+3	1.22388867E+3	6.35816895E+2	1.86193860E+3	1.30721045E+4	1.07564246E+3
263.00	1.51082849E+3	9.86095276E+2	7.21458069E+2	1.26026306E+3	1.60776680E+4	0.00000000E+0
264.00	1.85726367E+3	6.26521729E+2	7.31921387E+2	1.11403528E+3	1.59590537E+4	1.45895459E+3
265.00	1.45621680E+3	7.52923279E+2	1.11506494E+3	2.02383926E+2	1.36196563E+4	2.89087012E+3
266.00	1.49472083E+3	1.88870142E+3	8.23233948E+2	1.31713821E+2	7.40902539E+3	5.47639307E+3	1.08073950E+3
267.00	1.42251721E+3	1.43305847E+3	9.34201355E+2	3.22415833E+2	4.37456445E+3	1.03960371E+4	5.45284485E+2
268.00	1.39409692E+3	1.06670569E+3	4.74170807E+2	4.42749268E+2	2.64226099E+3	1.43859512E+4	7.30841492E+2
269.00	1.09076135E+3	1.30985950E+3	7.77840759E+2	7.46749939E+2	1.43495374E+3	1.85063125E+4	8.83417053E+2
270.00	1.90561243E+3	1.06388318E+3	1.47401953E+3	3.67567902E+2	1.47063794E+3	1.65974512E+4	1.80841736E+3
271.00	1.19880322E+3	1.11483167E+3	7.88651611E+2	4.22114807E+2	9.55346924E+2	1.28557549E+4	4.68448779E+3	4.17892578E+2
272.00	2.20100146E+3	1.13428833E+3	8.68362122E+2	2.38113632E+2	5.48737305E+2	9.59535254E+3	6.66300439E+3	9.38426270E+2
273.00	1.67505273E+3	1.02597266E+3	1.09193140E+3	4.41800385E+2	9.07827087E+2	4.37219531E+3	1.14559688E+4	9.91601440E+2
274.00	2.25498169E+3	1.47601855E+3	9.33769287E+2	4.66657440E+2	4.19813812E+2	2.43795630E+3	1.62111982E+4	1.24187097E+3
275.00	1.89827380E+3	1.39859912E+3	4.60697144E+2	4.87482758E+2	5.04235046E+2	1.09970178E+3	1.65292207E+4	1.42693140E+3
276.00	2.22107520E+3	1.13607898E+3	1.10493054E+3	5.36433960E+2	1.08467236E+3	5.71687439E+2	1.65070723E+4	1.83613818E+3	1.64572815E+3
277.00	1.93384045E+3	1.32293665E+3	1.14554004E+3	8.61540100E+2	7.50836609E+2	8.89460571E+2	1.36133525E+4	3.69869067E+3	1.34022253E+3
278.00	2.20926099E+3	1.50136438E+3	1.42943384E+3	4.89989197E+2	7.35666138E+2	1.07524048E+3	8.49045703E+3	6.59689307E+3	1.09532996E+3
279.00	2.83793701E+3	1.44383691E+3	1.24040540E+3	8.81014526E+2	8.32537964E+2	4.57910370E+2	4.81764844E+3	1.09284531E+4	9.96807434E+2
280.00	2.66304077E+3	2.18851294E+3	1.45340991E+3	9.96175720E+2	7.63010376E+2	8.67375183E+2	2.38917969E+3	1.55816670E+4	1.29126697E+3
281.00	3.54950195E+3	1.90358728E+3	2.01695361E+3	7.97002319E+2	6.39784363E+2	1.04256177E+3	1.01056091E+3	1.71413555E+4	1.89933533E+3	9.71011169E+2
282.00	3.74392676E+3	2.73299341E+3	2.26309058E+3	5.80620056E+2	6.53331421E+2	7.07277710E+2	1.50708118E+3	1.61225391E+4	2.24052295E+3	1.27635229E+3
283.00	4.88602051E+3	4.02371069E+3	2.84278613E+3	1.37105310E+3	8.01219543E+2	6.15892822E+2	9.83427368E+2	1.26309893E+4	4.04685962E+3	1.38423901E+3
284.00	6.60528174E+3	4.84770313E+3	3.37196655E+3	1.45521387E+3	1.09981128E+3	1.10860608E+3	1.28011145E+3	8.45005859E+3	8.20175195E+3	2.41674536E+3
285.00	7.58276367E+3	7.89481738E+3	4.59752637E+3	2.05178735E+3	1.44327295E+3	1.06842358E+3	1.36594006E+3	5.31444482E+3	1.28513213E+4	2.52320752E+3
286.00	9.67610840E+3	8.35952832E+3	6.04518701E+3	2.41048169E+3	1.32258142E+3	8.21765991E+2	1.45376660E+3	2.98493506E+3	1.57147441E+4	3.10952393E+3	3.59151978E+3
287.00	1.27775225E+4	1.12236035E+4	8.96700977E+3	4.40559180E+3	1.25624414E+3	1.17219995E+3	1.00533197E+3	2.43716455E+3	1.78486738E+4	4.47129102E+3	4.55957520E+3
288.00	1.49075078E+4	1.49082939E+4	1.04253076E+4	5.10354150E+3	1.91063696E+3	1.23344543E+3	2.37434985E+3	3.26016895E+3	1.71426367E+4	5.86367188E+3	5.92387598E+3
289.00	1.82584395E+4	1.70491797E+4	1.23623330E+4	5.08810449E+3	2.22066968E+3	1.43574573E+3	1.47199048E+3	2.43582446E+3	1.35949092E+4	8.13595557E+3	6.31958984E+3
290.00	2.04596133E+4	1.84422754E+4	1.37285557E+4	7.25565625E+3	2.84354150E+3	1.81507971E+3	2.85046704E+3	3.55454565E+3	1.05969023E+4	1.20194453E+4	7.58832666E+3
291.00	2.15721016E+4	2.05409199E+4	1.56181611E+4	6.74389844E+3	2.26751367E+3	2.37069287E+3	2.19975952E+3	3.13301221E+3	7.18105615E+3	1.56134902E+4	9.37560449E+3	8.11881299E+3
292.00	2.39041875E+4	2.45186777E+4	1.73440840E+4	7.43431885E+3	3.35071533E+3	2.06998242E+3	2.37863940E+3	3.59525830E+3	6.49116113E+3	1.86995234E+4	1.02876133E+4	9.77974316E+3
293.00	2.58119512E+4	2.46595273E+4	1.92168066E+4	8.05207617E+3	3.35973779E+3	2.08313745E+3	2.70726074E+3	4.07914624E+3	6.02191260E+3	2.04042832E+4	9.99020605E+3	1.06762188E+4
294.00	2.83662500E+4	2.73030391E+4	2.00658359E+4	9.98813281E+3	3.41224780E+3	2.69007080E+3	3.32914917E+3	4.36620166E+3	5.36615674E+3	1.90729121E+4	1.18917031E+4	1.16135137E+4
295.00	3.16436309E+4	3.16597363E+4	2.28289570E+4	9.41152246E+3	3.61506323E+3	2.39875049E+3	3.01705151E+3	4.16832861E+3	6.88876465E+3	1.68956602E+4	1.44049082E+4	1.31481846E+4
296.00	3.35282813E+4	3.32154063E+4	2.45713438E+4	1.10735146E+4	4.04711621E+3	2.37880615E+3	2.88584692E+3	5.23996924E+3	7.30513770E+3	1.59006162E+4	1.86093027E+4	1.44381484E+4	1.21850947E+4
297.00	3.38137266E+4	3.62956484E+4	2.54482012E+4	1.26828555E+4	4.46510352E+3	3.05650171E+3	3.85909131E+3	5.13489111E+3	7.51784180E+3	1.26222676E+4	2.20781289E+4	1.46278799E+4	1.34155195E+4
298.00	3.76692422E+4	3.71080508E+4	2.77063164E+4	1.33034316E+4	4.42973584E+3	3.04904834E+3	3.75040479E+3	5.15824121E+3	8.86292969E+3	1.17457373E+4	2.46813145E+4	1.56107627E+4	1.43913389E+4
299.00	3.91739688E+4	4.04736172E+4	2.83146445E+4	1.29659258E+4	5.00795605E+3	3.46894189E+3	4.14685791E+3	6.39438037E+3	8.54249316E+3	1.28422910E+4	2.60496777E+4	1.67408613E+4	1.61627461E+4
300.00	4.20042266E+4	4.30611250E+4	3.16218066E+4	1.47814697E+4	5.83174512E+3	3.47545508E+3	4.06509155E+3	6.80548584E+3	9.25579004E+3	1.28037920E+4	2.66429590E+4	1.90335117E+4	1.66960449E+4
301.00	4.57875352E+4	4.54843828E+4	3.29092578E+4	1.43364023E+4	6.26149854E+3	3.88883203E+3	5.07617529E+3	7.23418896E+3	1.07502607E+4	1.38032148E+4	2.47731660E+4	2.14519336E+4	1.77621387E+4	1.27216465E+4
302.00	4.79456445E+4	4.76616758E+4	3.62223008E+4	1.66161895E+4	6.37606445E+3	4.06038696E+3	5.08049902E+3	7.74962109E+3	1.00308525E+4	1.48344561E+4	2.29608105E+4	2.55569727E+4	1.92501387E+4	1.44006025E+4
303.00	4.98652969E+4	5.00336758E+4	3.70735742E+4	1.65978164E+4	6.71458545E+3	3.91956836E+3	5.69517334E+3	7.96399609E+3	1.14055332E+4	1.55056719E+4	2.15685430E+4	2.78336387E+4	1.99686035E+4	1.50073467E+4
304.00	5.23741523E+4	5.14887734E+4	3.92514180E+4	1.71483965E+4	7.24746289E+3	5.31071924E+3	6.42337109E+3	8.84441406E+3	1.21403467E+4	1.59449053E+4	2.16635371E+4	3.14907930E+4	2.11918535E+4	1.58153408E+4
305.00	5.50626992E+4	5.58343086E+4	4.11440234E+4	1.86299707E+4	7.00699609E+3	5.00423145E+3	6.40633057E+3	8.73310254E+3	1.26928496E+4	1.61922002E+4	2.11250742E+4	3.37911563E+4	2.32426602E+4	1.63984941E+4
306.00	5.43342227E+4	5.71444141E+4	4.03591250E+4	1.98748223E+4	8.05972510E+3	5.60854590E+3	6.75262793E+3	9.12641602E+3	1.32324619E+4	1.72775352E+4	2.17569375E+4	3.32483203E+4	2.39994961E+4	1.73004453E+4	9.43066895E+3
307.00	5.85383750E+4	5.86670742E+4	4.19170898E+4	1.97128730E+4	8.26906348E+3	6.01108887E+3	7.30886182E+3	1.00164561E+4	1.37774053E+4	1.82301289E+4	2.28698633E+4	3.20660801E+4	2.59574961E+4	1.82718926E+4	1.06536191E+4
308.00	6.04275898E+4	5.97742578E+4	4.40780977E+4	2.07400137E+4	8.67265430E+3	6.12636523E+3	7.59880176E+3	9.75087598E+3	1.48597871E+4	1.94686465E+4	2.38307344E+4	3.06089004E+4	2.90251406E+4	1.90008164E+4	1.12595107E+4
309.00	6.32765664E+4	6.13039297E+4	4.61351992E+4	2.07697930E+4	8.96317188E+3	6.18660840E+3	7.52135449E+3	1.08307441E+4	1.45616211E+4	2.04085918E+4	2.37340723E+4	2.91018516E+4	3.21215352E+4	2.00644707E+4	1.25551572E+4
310.00	6.18211836E+4	6.36155000E+4	4.73982969E+4	2.19465313E+4	9.67702441E+3	6.43221191E+3	8.34753711E+3	1.07181289E+4	1.51494404E+4	1.95105156E+4	2.54756797E+4	2.84265996E+4	3.48273203E+4	2.13730762E+4	1.24139541E+4
311.00	6.32792383E+4	6.51006875E+4	4.64882266E+4	2.24434570E+4	9.03395410E+3	7.64394189E+3	8.77890234E+3	1.12911465E+4	1.55585430E+4	2.11253535E+4	2.57509844E+4	2.89858594E+4	3.67846016E+4	2.15784512E+4	1.35530205E+4	5.25337988E+3
312.00	6.66362109E+4	6.55183320E+4	5.19648867E+4	2.27700566E+4	1.01730273E+4	7.04981641E+3	8.38715625E+3	1.13497285E+4	1.69618789E+4	2.10575117E+4	2.72189883E+4	2.99122734E+4	3.62923047E+4	2.35454219E+4	1.37427529E+4	5.48442285E+3
313.00	6.81047344E+4	6.91574063E+4	4.94956484E+4	2.28447363E+4	1.02143945E+4	6.85648486E+3	8.94347070E+3	1.23284570E+4	1.78675801E+4	2.26119082E+4	2.76949512E+4	3.05229063E+4	3.55202031E+4	2.50823516E+4	1.49674590E+4	6.19139844E+3
314.00	6.96995859E+4	6.77902813E+4	5.17754102E+4	2.35974844E+4	9.91459570E+3	7.65432715E+3	8.64535938E+3	1.25295332E+4	1.71706074E+4	2.26078320E+4	2.77064707E+4	3.19451934E+4	3.42813125E+4	2.78580000E+4	1.56580303E+4	6.12028027E+3
315.00	6.99275859E+4	7.13479688E+4	5.41458164E+4	2.47739844E+4	1.10196836E+4	7.82920752E+3	9.59531738E+3	1.30715771E+4	1.73354746E+4	2.29086641E+4	2.77569258E+4	3.19319395E+4	3.33345938E+4	2.95857715E+4	1.58566123E+4	6.47252100E+3
316.00	7.13807813E+4	7.30929531E+4	5.33986719E+4	2.46493750E+4	1.11930205E+4	7.68773584E+3	9.14479004E+3	1.27010283E+4	1.82553594E+4	2.38131152E+4	2.92755840E+4	3.21197480E+4	3.29918086E+4	3.24032207E+4	1.72082441E+4	6.52717236E+3	2.49494165E+3
317.00	7.21734297E+4	7.39741016E+4	5.54294141E+4	2.52052266E+4	1.15310400E+4	7.76702734E+3	9.91653906E+3	1.40028438E+4	1.89976367E+4	2.34198477E+4	2.87102305E+4	3.23728672E+4	3.31631992E+4	3.33398203E+4	1.79549316E+4	6.97400586E+3	2.42665137E+3
318.00	7.36159766E+4	7.54543359E+4	5.40391289E+4	2.59842051E+4	1.10110576E+4	8.95964063E+3	9.39159082E+3	1.30551240E+4	1.91755078E+4	2.52708418E+4	2.90715488E+4	3.24291289E+4	3.26890625E+4	3.31773203E+4	1.84535371E+4	7.02687842E+3	2.36806934E+3
319.00	7.55283594E+4	7.51289141E+4	5.52114648E+4	2.53002832E+4	1.18098711E+4	8.55636523E+3	1.02611982E+4	1.46985713E+4	1.96251211E+4	2.50010488E+4	3.04117852E+4	3.40575117E+4	3.38150859E+4	3.15788262E+4	2.01406230E+4	7.72096338E+3	2.57265796E+3
320.00	7.46584844E+4	7.32289375E+4	5.46402461E+4	2.68526484E+4	1.16971250E+4	8.84501563E+3	1.12081328E+4	1.42905303E+4	1.95768633E+4	2.48419629E+4	3.02880957E+4	3.42791445E+4	3.39121602E+4	3.12508828E+4	2.16974336E+4	7.41351758E+3	2.38029199E+3
321.00	7.52439453E+4	7.43166172E+4	5.63397266E+4	2.65205195E+4	1.13179492E+4	8.41783008E+3	1.04787305E+4	1.43185439E+4	1.94694453E+4	2.55023125E+4	3.07196543E+4	3.50121055E+4	3.43654570E+4	2.92807402E+4	2.40286621E+4	8.11543408E+3	2.60657617E+3
322.00	7.62576484E+4	7.54356641E+4	5.50250078E+4	2.50318750E+4	1.17922881E+4	8.39797656E+3	1.04677666E+4	1.40082256E+4	1.94056230E+4	2.56927559E+4	3.09110508E+4	3.37155469E+4	3.38404727E+4	2.83473652E+4	2.49894102E+4	7.73134375E+3	2.78394409E+3
323.00	7.58657266E+4	7.51107891E+4	5.55933008E+4	2.61481816E+4	1.17528223E+4	8.36000195E+3	1.08738145E+4	1.42365479E+4	1.96417637E+4	2.54771758E+4	3.12125645E+4	3.40098125E+4	3.33413477E+4	2.76787617E+4	2.62244805E+4	8.16422168E+3	2.67365430E+3
324.00	7.37152500E+4	7.50782344E+4	5.44613477E+4	2.61352012E+4	1.19506846E+4	8.85408594E+3	1.09945166E+4	1.39913818E+4	2.00647539E+4	2.52577266E+4	3.06743516E+4	3.46149570E+4	3.38319531E+4	2.76615918E+4	2.54469238E+4	8.64868262E+3	2.90463940E+3
325.00	7.30397500E+4	7.45842891E+4	5.53661016E+4	2.54870469E+4	1.14054980E+4	8.81549121E+3	1.05201104E+4	1.40715654E+4	1.97349902E+4	2.56580176E+4	3.06011250E+4	3.41019258E+4	3.29058125E+4	2.74931563E+4	2.45515879E+4	9.53905566E+3	2.64025684E+3
326.00	7.22570156E+4	7.37367266E+4	5.41652930E+4	2.59283320E+4	1.13345273E+4	8.48313574E+3	1.05553281E+4	1.43722021E+4	1.95351094E+4	2.60686289E+4	2.99002090E+4	3.31199141E+4	3.37814102E+4	2.79744902E+4	2.25624785E+4	1.05254932E+4	2.90066382E+3
327.00	7.23800547E+4	7.44951797E+4	5.50634023E+4	2.57374844E+4	1.21492959E+4	8.43242871E+3	1.02720830E+4	1.49217490E+4	1.86945586E+4	2.45060273E+4	3.04216035E+4	3.26091348E+4	3.39320391E+4	2.73573789E+4	2.16656133E+4	1.20578955E+4	2.80163306E+3
328.00	7.28019141E+4	7.27318125E+4	5.24657500E+4	2.51404551E+4	1.17099932E+4	8.73952148E+3	1.06054248E+4	1.45357861E+4	1.81343574E+4	2.45256445E+4	3.04952207E+4	3.28506953E+4	3.32320547E+4	2.77163457E+4	2.09408340E+4	1.26795527E+4	2.93675342E+3
329.00	7.23930234E+4	7.11753594E+4	5.35718984E+4	2.45848691E+4	1.16473369E+4	8.96047656E+3	1.04763613E+4	1.42088379E+4	1.95721895E+4	2.50046836E+4	2.98056855E+4	3.28731641E+4	3.27953867E+4	2.67076445E+4	2.00036426E+4	1.39191299E+4	3.04473853E+3
330.00	7.09227109E+4	7.00747500E+4	5.23505156E+4	2.40915176E+4	1.13707773E+4	7.94024902E+3	1.04165010E+4	1.38712158E+4	1.90961309E+4	2.45434023E+4	3.00166133E+4	3.23317656E+4	3.25077500E+4	2.64720391E+4	1.97562871E+4	1.33033145E+4	3.31908643E+3
331.00	7.00525625E+4	7.13260547E+4	5.13314219E+4	2.43702012E+4	1.10760947E+4	8.83653125E+3	1.01696377E+4	1.38972900E+4	1.79383047E+4	2.41847637E+4	2.98204316E+4	3.19527852E+4	3.25257617E+4	2.70306543E+4	1.95422227E+4	1.20356445E+4	4.12619580E+3
332.00	6.99625313E+4	6.96756484E+4	4.97747539E+4	2.48973672E+4	1.10082012E+4	8.11284570E+3	1.03506406E+4	1.33378086E+4	1.82208105E+4	2.43791074E+4	2.91776992E+4	3.15749629E+4	3.21394551E+4	2.65624609E+4	1.87800898E+4	1.12816777E+4	0.00000000E+0
333.00	6.90870234E+4	6.93617500E+4	4.85358359E+4	2.34362012E+4	1.10780029E+4	8.30243066E+3	1.01446074E+4	1.41687510E+4	1.89918457E+4	2.33298496E+4	2.85138027E+4	3.11028574E+4	3.19423281E+4	2.61923164E+4	1.90670703E+4	9.68048242E+3	0.00000000E+0
334.00	6.73256953E+4	6.74701641E+4	4.81387109E+4	2.22363887E+4	1.06816982E+4	8.31431934E+3	1.06448066E+4	1.33454521E+4	1.82132930E+4	2.29946855E+4	2.75701563E+4	3.10405840E+4	3.06764063E+4	2.61810098E+4	1.84955254E+4	8.83821875E+3	0.00000000E+0
335.00	6.61170391E+4	6.76349609E+4	4.92151250E+4	2.24843203E+4	1.00058730E+4	8.42178223E+3	9.54264941E+3	1.28516992E+4	1.82081719E+4	2.36159375E+4	2.74591992E+4	2.93300195E+4	3.01492910E+4	2.51249980E+4	1.83156270E+4	8.23317188E+3	0.00000000E+0
336.00	6.51201914E+4	6.49127148E+4	4.64071523E+4	2.21751680E+4	1.03983447E+4	8.14923389E+3	9.69743457E+3	1.25275225E+4	1.75580176E+4	2.19659258E+4	2.71945234E+4	2.94479883E+4	2.97911230E+4	2.49427676E+4	1.79574824E+4	7.93838721E+3	0.00000000E+0
337.00	6.39420547E+4	6.40107227E+4	4.63758789E+4	2.15549258E+4	9.93126270E+3	8.15326221E+3	9.43110254E+3	1.29268984E+4	1.68761758E+4	2.24444238E+4	2.68629219E+4	2.90482461E+4	2.89406484E+4	2.43614473E+4	1.82863320E+4	7.57554443E+3	0.00000000E+0
338.00	6.25244805E+4	6.18677148E+4	4.47547695E+4	2.18392031E+4	9.83234277E+3	7.27118848E+3	9.21120117E+3	1.25063711E+4	1.68584434E+4	2.15629863E+4	2.57678184E+4	2.75497090E+4	2.84739375E+4	2.39457832E+4	1.77948203E+4	7.49384668E+3	0.00000000E+0
339.00	6.04234609E+4	5.95726133E+4	4.41076602E+4	2.03026055E+4	9.73924609E+3	7.40626123E+3	8.75337402E+3	1.24858359E+4	1.61286836E+4	2.12857852E+4	2.47693867E+4	2.77054551E+4	2.77587949E+4	2.30800156E+4	1.67135664E+4	7.43836719E+3	0.00000000E+0
340.00	5.91788711E+4	6.05747695E+4	4.31052773E+4	1.95759355E+4	9.65373340E+3	7.56113525E+3	8.83655957E+3	1.18831406E+4	1.61518145E+4	2.11088340E+4	2.48912852E+4	2.68217734E+4	2.75326328E+4	2.27239551E+4	1.66062363E+4	6.99334033E+3	0.00000000E+0
341.00	5.81427305E+4	5.87333906E+4	4.14737539E+4	1.99912656E+4	8.96950293E+3	6.71323730E+3	8.84157129E+3	1.16045254E+4	1.59635508E+4	2.02110039E+4	2.36726816E+4	2.65572246E+4	2.67361523E+4	2.21359629E+4	1.66909707E+4	6.96275830E+3	0.00000000E+0
342.00	5.64730195E+4	5.58652070E+4	4.05755078E+4	1.83655605E+4	8.61228613E+3	6.94069092E+3	7.98598926E+3	1.17396230E+4	1.51181953E+4	1.93033848E+4	2.30890723E+4	2.53337637E+4	2.59240664E+4	2.15228145E+4	1.60144912E+4	6.82789355E+3	0.00000000E+0
343.00	5.37613164E+4	5.48914648E+4	3.97613438E+4	1.85262188E+4	9.21469531E+3	6.85277002E+3	8.01561084E+3	1.09246055E+4	1.50686396E+4	1.88871406E+4	2.32241953E+4	2.52501055E+4	2.52696426E+4	2.10552559E+4	1.59676250E+4	6.78506543E+3	0.00000000E+0
344.00	5.28876719E+4	5.41367344E+4	3.76365547E+4	1.75941953E+4	8.05812695E+3	6.69992725E+3	7.62769189E+3	1.07572334E+4	1.49719727E+4	1.86007344E+4	2.23434980E+4	2.46398223E+4	2.43291367E+4	2.04094063E+4	1.51353594E+4	6.32063330E+3	0.00000000E+0
345.00	5.19215117E+4	5.12798281E+4	3.64162461E+4	1.73617344E+4	8.47728320E+3	6.64583252E+3	7.74564990E+3	1.03832412E+4	1.45710693E+4	1.84316211E+4	2.10406426E+4	2.32712891E+4	2.40300469E+4	1.98134727E+4	1.46139834E+4	6.56825684E+3	0.00000000E+0
346.00	4.96153984E+4	5.03614531E+4	3.53266836E+4	1.72289766E+4	8.58768262E+3	6.06533154E+3	7.08855371E+3	1.07190469E+4	1.35320820E+4	1.81170117E+4	2.14950117E+4	2.22966113E+4	2.35086660E+4	1.95027969E+4	1.44806436E+4	5.96616113E+3	0.00000000E+0
347.00	4.96432734E+4	4.91660664E+4	3.55313242E+4	1.60444863E+4	7.70826709E+3	6.02060791E+3	7.25616260E+3	1.00093477E+4	1.33279961E+4	1.65233652E+4	2.09296074E+4	2.22416172E+4	2.24269609E+4	1.88532695E+4	1.42850947E+4	6.10144580E+3	0.00000000E+0
348.00	4.85342344E+4	4.87079063E+4	3.44865313E+4	1.62990186E+4	7.77587744E+3	6.36156445E+3	7.16595410E+3	9.91083105E+3	1.25198525E+4	1.62485107E+4	1.97431016E+4	2.21859219E+4	2.22041543E+4	1.87601230E+4	1.41835713E+4	5.79498975E+3	0.00000000E+0
349.00	4.79095039E+4	4.72613320E+4	3.43435195E+4	1.55251895E+4	7.62178516E+3	5.75222803E+3	7.05562793E+3	9.19378906E+3	1.26067041E+4	1.66388340E+4	1.93792305E+4	2.15477949E+4	2.14525273E+4	1.80181914E+4	1.32257480E+4	5.86754834E+3	0.00000000E+0
350.00	4.38744531E+4	4.56226719E+4	3.24273535E+4	1.52357178E+4	7.19750049E+3	5.72168604E+3	6.83387646E+3	9.49554590E+3	1.24341904E+4	1.58088535E+4	1.90416563E+4	2.00821602E+4	2.08357305E+4	1.73637383E+4	1.33993027E+4	5.64058838E+3	0.00000000E+0
351.00	4.37577813E+4	4.36760664E+4	3.11670547E+4	1.46245742E+4	7.34175586E+3	5.54239600E+3	6.60153027E+3	8.69592480E+3	1.23438164E+4	1.61833281E+4	1.81200723E+4	2.01068574E+4	2.05355762E+4	1.71047207E+4	1.29523076E+4	5.43301025E+3	0.00000000E+0
352.00	4.27714805E+4	4.29552266E+4	3.05576758E+4	1.48190098E+4	6.98341699E+3	5.19754395E+3	6.23488135E+3	8.96875098E+3	1.16199658E+4	1.49688457E+4	1.80221172E+4	1.94793477E+4	1.99102910E+4	1.63142949E+4	1.25380234E+4	5.39401221E+3	0.00000000E+0
353.00	4.19892813E+4	4.13920938E+4	3.02255020E+4	1.41641855E+4	6.55081201E+3	5.31940088E+3	6.30096045E+3	8.13851465E+3	1.15787881E+4	1.46277793E+4	1.67861035E+4	1.91578516E+4	1.94000664E+4	1.62652920E+4	1.22637773E+4	5.25398584E+3	0.00000000E+0
354.00	4.01842969E+4	3.99917305E+4	2.96240625E+4	1.35814941E+4	6.89657031E+3	5.34074316E+3	6.08601660E+3	8.48847852E+3	1.11384004E+4	1.39687920E+4	1.70116777E+4	1.83795078E+4	1.87848086E+4	1.58895391E+4	1.19776504E+4	5.14645947E+3	0.00000000E+0
355.00	4.06126484E+4	3.95182813E+4	2.84233008E+4	1.33052139E+4	6.53984082E+3	5.20802393E+3	6.02732813E+3	8.29990820E+3	1.11428174E+4	1.35549951E+4	1.66418906E+4	1.81079941E+4	1.81192324E+4	1.49886631E+4	1.16587803E+4	4.88025439E+3	0.00000000E+0
356.00	3.83729180E+4	3.84891953E+4	2.67201055E+4	1.27432246E+4	6.09817969E+3	4.96410742E+3	5.84525488E+3	7.95592529E+3	1.04704277E+4	1.37402637E+4	1.62746670E+4	1.75213262E+4	1.81570645E+4	1.45511230E+4	1.13191064E+4	4.89432910E+3	0.00000000E+0
357.00	3.81102773E+4	3.75100234E+4	2.62545215E+4	1.21670264E+4	6.14689502E+3	4.83779053E+3	5.86085498E+3	7.72487695E+3	9.77562109E+3	1.30386367E+4	1.57804063E+4	1.65862168E+4	1.72858242E+4	1.44051953E+4	1.09970459E+4	4.82773975E+3	0.00000000E+0
358.00	3.59837070E+4	3.63806406E+4	2.55371113E+4	1.21008242E+4	5.69669043E+3	4.72547021E+3	5.40387549E+3	7.52454883E+3	9.74726074E+3	1.27626045E+4	1.49710449E+4	1.65644980E+4	1.68388633E+4	1.37350615E+4	1.05272891E+4	4.65218213E+3	0.00000000E+0
359.00	3.49617813E+4	3.47078086E+4	2.50529512E+4	1.20171875E+4	5.79019043E+3	4.60307031E+3	5.26728467E+3	6.94553809E+3	9.40133496E+3	1.24585410E+4	1.41680928E+4	1.60997930E+4	1.59707178E+4	1.34295596E+4	1.02114014E+4	4.46967725E+3	0.00000000E+0
360.00	3.39213750E+4	3.32211953E+4	2.37566797E+4	1.15206396E+4	5.34484082E+3	4.11581250E+3	5.30024463E+3	6.94177148E+3	9.31424902E+3	1.18467529E+4	1.39196885E+4	1.53477881E+4	1.57329414E+4	1.30722744E+4	9.95601270E+3	4.30095166E+3	0.00000000E+0
361.00	3.29629336E+4	3.23059238E+4	2.33128281E+4	1.07369873E+4	5.36863867E+3	4.36356299E+3	5.05359277E+3	6.92680566E+3	8.50253906E+3	1.13619717E+4	1.36002813E+4	1.50057510E+4	1.52243994E+4	1.29142715E+4	9.69188086E+3	4.30843506E+3	0.00000000E+0
362.00	3.19995410E+4	3.08242109E+4	2.22747793E+4	1.04257988E+4	5.26027979E+3	4.16996045E+3	4.70541602E+3	6.39908301E+3	8.53551465E+3	1.06197051E+4	1.33146191E+4	1.42494678E+4	1.46213408E+4	1.19751592E+4	9.37509473E+3	4.02706714E+3	0.00000000E+0
363.00	3.06213008E+4	3.01352109E+4	2.11271250E+4	1.02861748E+4	4.84046973E+3	4.04949463E+3	4.74900391E+3	6.13209961E+3	8.52534473E+3	1.05009287E+4	1.30805225E+4	1.37926670E+4	1.43100049E+4	1.22543359E+4	9.27659082E+3	3.99739282E+3	0.00000000E+0
364.00	2.94183359E+4	2.91651445E+4	2.06341641E+4	9.57052441E+3	4.63262402E+3	3.69627075E+3	4.57632666E+3	6.25241699E+3	8.03293750E+3	1.03174785E+4	1.22417129E+4	1.34124609E+4	1.34804473E+4	1.13671572E+4	8.69305762E+3	3.86042603E+3	0.00000000E+0
365.00	2.76389395E+4	2.80620801E+4	1.96164707E+4	9.47513770E+3	4.48570020E+3	3.66466309E+3	4.07699829E+3	5.60712988E+3	7.67474072E+3	9.64287793E+3	1.18242676E+4	1.28472021E+4	1.31843623E+4	1.11186953E+4	8.17635889E+3	3.63204883E+3	0.00000000E+0
366.00	2.72212988E+4	2.69664941E+4	1.89334531E+4	8.98500293E+3	4.43595801E+3	3.60174561E+3	4.26905859E+3	5.61067529E+3	7.66516455E+3	9.59165332E+3	1.09884492E+4	1.26899736E+4	1.24900518E+4	1.07670273E+4	8.18477930E+3	3.54709717E+3	0.00000000E+0
367.00	2.67702832E+4	2.63969375E+4	1.88024434E+4	8.54674902E+3	4.23646924E+3	3.59569556E+3	4.11288574E+3	5.52489941E+3	7.46063867E+3	9.10469434E+3	1.09109922E+4	1.21745693E+4	1.19826367E+4	1.01522393E+4	7.76471436E+3	3.41415332E+3	0.00000000E+0
368.00	2.58083027E+4	2.41869063E+4	1.79117422E+4	8.59507129E+3	3.88622681E+3	3.34310400E+3	4.06637036E+3	5.06640869E+3	7.15673828E+3	8.64874414E+3	1.05232109E+4	1.15306826E+4	1.17467373E+4	1.00426699E+4	7.52020947E+3	3.29331030E+3	0.00000000E+0
369.00	2.44877266E+4	2.36168281E+4	1.71697285E+4	8.40643555E+3	3.78338257E+3	3.28268188E+3	3.93950415E+3	4.95897510E+3	6.85241211E+3	8.19110498E+3	9.99143164E+3	1.07469619E+4	1.11421611E+4	9.62876563E+3	7.24012305E+3	3.17979272E+3	0.00000000E+0
370.00	2.34141875E+4	2.30155703E+4	1.66123203E+4	7.62818994E+3	3.79436475E+3	2.95461157E+3	3.55464624E+3	4.79681787E+3	6.57678076E+3	7.85844629E+3	9.88065723E+3	1.05706182E+4	1.07440566E+4	9.12074609E+3	7.18898291E+3	3.10370020E+3	0.00000000E+0
371.00	2.29876992E+4	2.25492578E+4	1.56772725E+4	7.10653809E+3	3.30401611E+3	2.88114160E+3	3.41661011E+3	4.70019629E+3	6.27392090E+3	8.34840137E+3	9.23516406E+3	1.05551006E+4	1.04578242E+4	8.92910645E+3	6.60823633E+3	2.93681030E+3	0.00000000E+0
372.00	2.10084004E+4	2.16793438E+4	1.54788145E+4	6.76422949E+3	3.49337817E+3	2.65031885E+3	3.46335815E+3	4.39497705E+3	6.21405273E+3	7.57919336E+3	9.00154980E+3	9.66148633E+3	1.02995801E+4	8.70129980E+3	6.52770508E+3	2.97338818E+3	0.00000000E+0
373.00	2.13232910E+4	2.04438848E+4	1.45133223E+4	6.72894531E+3	3.44334692E+3	2.66834595E+3	3.30187720E+3	4.37059912E+3	5.83629443E+3	7.32585449E+3	8.73658984E+3	9.53748828E+3	9.74577246E+3	8.07644678E+3	6.12772510E+3	2.64343799E+3	0.00000000E+0
374.00	2.02247402E+4	1.95289453E+4	1.45618232E+4	6.65148730E+3	3.45848730E+3	2.45902368E+3	3.09846533E+3	4.16308203E+3	5.42468945E+3	6.87288965E+3	8.40754492E+3	8.90582324E+3	9.52287695E+3	8.02763916E+3	6.15191113E+3	2.60263403E+3	0.00000000E+0
375.00	1.96681680E+4	1.85897031E+4	1.33679922E+4	6.15856543E+3	3.13116992E+3	2.44906201E+3	3.00232739E+3	3.96776929E+3	5.07929150E+3	6.80259277E+3	8.02937842E+3	8.76180664E+3	8.98186621E+3	7.60360986E+3	5.75413525E+3	2.64617017E+3	0.00000000E+0
376.00	1.83665371E+4	1.84648145E+4	1.27526611E+4	5.78693213E+3	3.19323706E+3	2.36049536E+3	2.97506396E+3	3.72896631E+3	5.17182373E+3	6.48409277E+3	7.68758398E+3	7.98308447E+3	8.37078809E+3	7.26127002E+3	5.50326123E+3	2.43822949E+3	0.00000000E+0
377.00	1.74940840E+4	1.72481641E+4	1.27947617E+4	5.77528223E+3	3.07647412E+3	2.38933398E+3	2.76739844E+3	3.88358081E+3	5.05166553E+3	6.34913574E+3	7.49888086E+3	7.91780469E+3	8.17158838E+3	6.93365771E+3	5.44609961E+3	2.37330225E+3	0.00000000E+0
378.00	1.66845605E+4	1.61608213E+4	1.22486455E+4	5.47218799E+3	2.91437793E+3	2.26781128E+3	2.65096484E+3	3.51522852E+3	4.69174219E+3	6.10553174E+3	7.39355566E+3	7.90129053E+3	7.58792578E+3	6.46255908E+3	5.05368652E+3	2.29307739E+3	0.00000000E+0
379.00	1.59102656E+4	1.62940752E+4	1.12736572E+4	5.00616504E+3	2.70434204E+3	1.98807617E+3	2.34106958E+3	3.66480859E+3	4.45889453E+3	5.68547754E+3	6.88297803E+3	7.15348828E+3	7.27719092E+3	6.32083643E+3	4.83526953E+3	2.23549121E+3	0.00000000E+0
380.00	1.54251885E+4	1.52341396E+4	1.09347139E+4	5.33522021E+3	2.83746655E+3	2.18032471E+3	2.38949121E+3	3.13988574E+3	4.09674023E+3	5.33834375E+3	6.25979785E+3	6.99004980E+3	7.00982324E+3	6.18257275E+3	4.60793018E+3	2.06412109E+3	0.00000000E+0
381.00	1.50081396E+4	1.44030254E+4	1.01636143E+4	4.80398242E+3	2.39288574E+3	1.92680261E+3	2.43400732E+3	3.35510767E+3	4.14783936E+3	5.26244043E+3	6.42662939E+3	6.63091016E+3	6.98792871E+3	5.70528271E+3	4.47171094E+3	1.94969788E+3	0.00000000E+0
382.00	1.43463711E+4	1.39095107E+4	9.75224902E+3	4.40535645E+3	2.17769434E+3	1.95364429E+3	2.29178198E+3	2.94031641E+3	3.76246362E+3	4.97212695E+3	5.91511475E+3	6.24217139E+3	6.61419678E+3	5.52121387E+3	4.14897559E+3	1.90920447E+3	0.00000000E+0
383.00	1.37281240E+4	1.35669492E+4	9.15976758E+3	4.31264941E+3	2.45993237E+3	1.92704932E+3	2.20800635E+3	2.83316943E+3	3.83552124E+3	4.65461475E+3	5.47676025E+3	6.04230176E+3	6.45103076E+3	5.18605469E+3	4.14181787E+3	1.80429749E+3	0.00000000E+0
384.00	1.30838467E+4	1.26930273E+4	9.24093750E+3	3.92575244E+3	2.24452026E+3	1.75684326E+3	2.08533398E+3	2.72044653E+3	3.50385815E+3	4.65479639E+3	5.34291211E+3	5.99266211E+3	5.89738916E+3	5.17677881E+3	3.90324951E+3	1.88364087E+3	0.00000000E+0
385.00	1.26128604E+4	1.22819209E+4	8.58142676E+3	4.00719360E+3	2.01189355E+3	1.73097778E+3	1.92554321E+3	2.57793506E+3	3.45165942E+3	4.18688281E+3	5.10366016E+3	5.86304346E+3	5.60727148E+3	4.93956445E+3	3.66540625E+3	1.66014819E+3	0.00000000E+0
386.00	1.17320215E+4	1.15544678E+4	8.14387451E+3	4.12844824E+3	1.99150415E+3	1.75760681E+3	1.77895520E+3	2.40971338E+3	3.39321167E+3	4.17045996E+3	4.88046924E+3	5.21649756E+3	5.44153125E+3	4.68996240E+3	3.64868311E+3	1.63863721E+3	0.00000000E+0
387.00	1.16352197E+4	1.10168232E+4	7.75818701E+3	3.82632153E+3	2.07300366E+3	1.74937671E+3	1.81115125E+3	2.55162036E+3	3.08050220E+3	3.90296582E+3	4.63748438E+3	5.29359326E+3	5.31516504E+3	4.46539502E+3	3.56873511E+3	1.75386938E+3	0.00000000E+0
388.00	1.11792012E+4	1.06400908E+4	7.85348193E+3	3.63501758E+3	1.83537109E+3	1.44545044E+3	1.84229761E+3	2.44365698E+3	3.01927612E+3	3.76663013E+3	4.73465674E+3	5.01681934E+3	5.13586279E+3	4.31342822E+3	3.46902441E+3	1.52140857E+3	0.00000000E+0
389.00	1.05047979E+4	9.79786035E+3	7.29254346E+3	3.32716724E+3	1.82170667E+3	1.63006836E+3	1.72097302E+3	2.36929321E+3	3.00454712E+3	3.62547925E+3	4.32173389E+3	4.79104004E+3	4.87054443E+3	4.29236865E+3	3.25311670E+3	1.46519116E+3	0.00000000E+0
390.00	9.70622559E+3	9.40966699E+3	6.38194775E+3	3.24732690E+3	1.70353650E+3	1.44173877E+3	1.56368921E+3	2.13894507E+3	2.83637036E+3	3.63062231E+3	3.85024121E+3	4.47803711E+3	4.50770215E+3	3.84185278E+3	3.00906616E+3	1.37420374E+3	0.00000000E+0
391.00	9.12452832E+3	9.06416309E+3	6.52357617E+3	3.38205103E+3	1.60991150E+3	1.45615369E+3	1.56936511E+3	2.09697070E+3	2.64151392E+3	3.33131152E+3	4.04548291E+3	4.34144971E+3	4.48937354E+3	3.78367285E+3	2.88182324E+3	1.30403979E+3	0.00000000E+0
392.00	9.22672949E+3	8.92219629E+3	5.88938623E+3	3.01933813E+3	1.42465869E+3	1.48505212E+3	1.62618677E+3	2.06074048E+3	2.49683350E+3	3.17122583E+3	4.02192456E+3	4.25439160E+3	4.16168896E+3	3.58944946E+3	2.78459009E+3	1.31174207E+3	0.00000000E+0
393.00	8.70307910E+3	8.37557617E+3	5.74609570E+3	2.79465063E+3	1.66089856E+3	1.20524243E+3	1.29717505E+3	1.86376575E+3	2.61976245E+3	2.90376660E+3	3.72012061E+3	4.02863818E+3	3.84105518E+3	3.49028491E+3	2.65371118E+3	1.24630627E+3	0.00000000E+0
394.00	8.35492676E+3	8.09447656E+3	5.55730420E+3	2.44707300E+3	1.48382141E+3	1.26066650E+3	1.40359265E+3	1.87026746E+3	2.46044067E+3	2.76894067E+3	3.55902002E+3	3.75675488E+3	3.93088501E+3	3.29681299E+3	2.62830518E+3	1.23687622E+3	0.00000000E+0
395.00	7.73334326E+3	7.86627637E+3	5.42260156E+3	2.46758496E+3	1.39805774E+3	1.15287610E+3	1.34957153E+3	1.79277368E+3	2.18886597E+3	2.74085913E+3	3.31060645E+3	3.56953442E+3	3.77297827E+3	3.21983130E+3	2.48811304E+3	1.20655505E+3	0.00000000E+0
396.00	7.76760693E+3	7.01114600E+3	5.10918213E+3	2.45235059E+3	1.29605920E+3	1.24801917E+3	1.34334399E+3	1.68112024E+3	2.11863550E+3	2.64177295E+3	3.33116772E+3	3.38772412E+3	3.57012720E+3	3.08098047E+3	2.44583154E+3	1.19942004E+3	0.00000000E+0
397.00	6.99009570E+3	6.68875537E+3	4.74807666E+3	2.31693774E+3	1.37718103E+3	1.02766113E+3	1.24900000E+3	1.54756763E+3	2.12274219E+3	2.45332422E+3	2.98231885E+3	3.35969873E+3	3.53334937E+3	2.94672144E+3	2.26707080E+3	1.06526062E+3	0.00000000E+0
398.00	6.93180664E+3	6.90041992E+3	4.58581396E+3	2.30662378E+3	1.23293958E+3	1.08081213E+3	1.34218335E+3	1.48845703E+3	1.95468042E+3	2.65084644E+3	2.99036548E+3	3.02245972E+3	3.14761743E+3	2.86176440E+3	2.12003662E+3	1.09545923E+3	0.00000000E+0
399.00	6.53187109E+3	6.42600781E+3	4.73284619E+3	2.25619556E+3	1.34115051E+3	1.09876978E+3	1.21918359E+3	1.52535986E+3	1.96495313E+3	2.35916553E+3	2.80577441E+3	3.14016187E+3	3.01369897E+3	2.70151733E+3	2.03355200E+3	1.02297656E+3	0.00000000E+0
400.00	6.60466992E+3	5.82155566E+3	4.24493457E+3	2.10426099E+3	1.30668213E+3	9.90637207E+2	1.01828107E+3	1.52451624E+3	1.82325330E+3	2.27228149E+3	2.63228223E+3	2.89492358E+3	3.04185693E+3	2.53393091E+3	1.95069055E+3	9.69932373E+2	0.00000000E+0
401.00	5.84184570E+3	5.91154932E+3	3.97307813E+3	2.07534277E+3	1.22854065E+3	9.83989136E+2	1.06696423E+3	1.45392883E+3	1.74794641E+3	2.18780493E+3	2.53722510E+3	2.74574951E+3	3.03817310E+3	2.44879102E+3	1.94545081E+3	8.91050659E+2	0.00000000E+0
402.00	6.00459473E+3	5.39409619E+3	3.92828247E+3	1.97673401E+3	1.13985425E+3	9.71036560E+2	1.12922778E+3	1.32750391E+3	1.78449402E+3	2.08066602E+3	2.48928857E+3	2.70909155E+3	2.72713110E+3	2.36745923E+3	1.81901587E+3	9.15887329E+2	0.00000000E+0
403.00	5.48988477E+3	5.70252490E+3	3.97137695E+3	1.75611462E+3	1.08962952E+3	1.02656177E+3	1.10167334E+3	1.31684851E+3	1.71653662E+3	2.11226245E+3	2.51984033E+3	2.48222754E+3	2.78495996E+3	2.27088818E+3	1.77051990E+3	8.73978149E+2	0.00000000E+0
404.00	5.24098096E+3	5.14653857E+3	3.57340942E+3	1.84213037E+3	1.13658740E+3	8.54722778E+2	8.54426392E+2	1.27629565E+3	1.47339783E+3	1.98273779E+3	2.17831982E+3	2.57478394E+3	2.42179126E+3	2.18071924E+3	1.70827197E+3	8.40952087E+2	0.00000000E+0
405.00	4.80393555E+3	4.88427002E+3	3.39580420E+3	1.69256250E+3	1.02324237E+3	7.56954407E+2	1.06353821E+3	1.25746326E+3	1.51122449E+3	1.80275854E+3	2.17590527E+3	2.34339111E+3	2.38448486E+3	2.21622607E+3	1.61404297E+3	7.94585449E+2	0.00000000E+0
406.00	4.95182959E+3	4.85289893E+3	3.33362598E+3	1.63441602E+3	9.65321472E+2	8.65158264E+2	9.01198242E+2	1.22496252E+3	1.41556458E+3	1.81446069E+3	2.03514563E+3	2.18955811E+3	2.29138940E+3	1.84591882E+3	1.59345862E+3	8.05187439E+2	0.00000000E+0
407.00	4.59941797E+3	4.52381250E+3	3.16309204E+3	1.66235547E+3	9.11473511E+2	8.49578491E+2	8.01906738E+2	1.16277295E+3	1.39439771E+3	1.65431360E+3	1.96589075E+3	2.21419434E+3	2.29916235E+3	1.89954163E+3	1.53469434E+3	7.38867615E+2	0.00000000E+0
408.00	4.78337109E+3	4.36433887E+3	3.03106665E+3	1.45252637E+3	1.01823883E+3	7.51919617E+2	9.49326904E+2	1.01652649E+3	1.32945117E+3	1.68676636E+3	1.86354089E+3	2.11670947E+3	2.06141040E+3	1.90080334E+3	1.44069495E+3	7.26818237E+2	0.00000000E+0
409.00	4.19076953E+3	4.04653442E+3	2.94210254E+3	1.48629822E+3	8.64989929E+2	7.98506958E+2	8.35336792E+2	1.09111243E+3	1.32703064E+3	1.51081494E+3	1.89015393E+3	2.00126550E+3	2.09253198E+3	1.82760999E+3	1.41313147E+3	7.18430603E+2	0.00000000E+0
410.00	3.66755688E+3	3.48885132E+3	2.63543237E+3	1.31835156E+3	8.30726501E+2	6.65009155E+2	7.79118408E+2	8.99565857E+2	1.05698010E+3	1.37088037E+3	1.55062256E+3	1.75667615E+3	1.82056372E+3	1.49595239E+3	1.18889392E+3	6.09528625E+2	0.00000000E+0
411.00	3.44039502E+3	3.25574707E+3	2.29475171E+3	1.13400659E+3	7.49407349E+2	6.62004517E+2	7.31225525E+2	8.89022217E+2	1.03952075E+3	1.27271765E+3	1.40917358E+3	1.63795972E+3	1.54991553E+3	1.53744897E+3	1.23583252E+3	5.86683777E+2	0.00000000E+0
412.00	3.39922412E+3	3.23171509E+3	2.35628101E+3	1.22557166E+3	7.98480713E+2	6.86322937E+2	6.15681274E+2	8.84555359E+2	9.55512878E+2	1.33176965E+3	1.37048389E+3	1.64951440E+3	1.59999316E+3	1.36152014E+3	1.10850635E+3	5.95725220E+2	0.00000000E+0
413.00	3.13133447E+3	3.20277100E+3	2.16833496E+3	1.05129736E+3	7.20445251E+2	6.75320129E+2	6.59839661E+2	8.60566650E+2	9.80795837E+2	1.14654028E+3	1.32291919E+3	1.48274048E+3	1.59053906E+3	1.36481860E+3	1.11494934E+3	5.30733154E+2	0.00000000E+0
414.00	3.05781641E+3	2.72242261E+3	2.18462866E+3	1.09007178E+3	7.57979004E+2	6.13254883E+2	6.28338989E+2	7.95159607E+2	9.51858948E+2	1.12764514E+3	1.27757312E+3	1.28337537E+3	1.47507385E+3	1.35412988E+3	1.01562482E+3	5.37900452E+2	0.00000000E+0
415.00	2.96237524E+3	2.90100195E+3	2.08977783E+3	1.03986560E+3	7.38648193E+2	5.11393921E+2	6.85210144E+2	6.75032043E+2	9.01255188E+2	1.10830859E+3	1.34576282E+3	1.43454053E+3	1.39597839E+3	1.28642847E+3	1.01889014E+3	5.30441833E+2	0.00000000E+0
416.00	2.92560254E+3	2.77900317E+3	1.95893799E+3	1.06843909E+3	7.95993530E+2	6.26372925E+2	5.94609131E+2	6.93986938E+2	8.31645752E+2	1.00218420E+3	1.24874146E+3	1.35772717E+3	1.46562012E+3	1.20951160E+3	9.28103027E+2	4.75756195E+2	0.00000000E+0
417.00	2.92082788E+3	2.61883130E+3	1.90811475E+3	9.99236511E+2	6.62079468E+2	5.20912170E+2	6.23808105E+2	7.41252136E+2	8.54572571E+2	8.87114441E+2	1.23663245E+3	1.12725464E+3	1.29357642E+3	1.19689832E+3	9.53279175E+2	4.70589569E+2	0.00000000E+0
418.00	2.62442456E+3	2.75305957E+3	1.75891589E+3	9.34874390E+2	6.74404419E+2	5.04072174E+2	5.27199890E+2	5.92584412E+2	8.35467529E+2	9.97437500E+2	1.08649207E+3	1.27694360E+3	1.32875635E+3	1.08724561E+3	8.71543274E+2	4.54457458E+2	0.00000000E+0
419.00	2.45711499E+3	2.51903662E+3	1.88064819E+3	9.64627991E+2	6.23314148E+2	5.55152710E+2	5.30077209E+2	6.65558289E+2	8.21000977E+2	9.34829285E+2	1.10920886E+3	1.25788892E+3	1.23998340E+3	1.15444836E+3	7.97456299E+2	4.64612762E+2	0.00000000E+0
420.00	2.30031982E+3	2.27731128E+3	1.63857959E+3	8.53863586E+2	5.49995056E+2	5.06249176E+2	5.44264343E+2	5.56670654E+2	8.12234314E+2	8.05263550E+2	1.11557202E+3	1.21069556E+3	1.16015320E+3	1.06210449E+3	9.15184387E+2	4.19333374E+2	0.00000000E+0
421.00	2.32575537E+3	2.35848193E+3	1.62314905E+3	9.61227051E+2	6.20898071E+2	4.27596405E+2	4.92590057E+2	5.52853821E+2	7.32298950E+2	9.05770691E+2	9.87476318E+2	1.15848608E+3	1.18878406E+3	1.06895398E+3	8.20451721E+2	4.27084259E+2	0.00000000E+0
422.00	2.47532251E+3	2.13776514E+3	1.58090295E+3	8.58411011E+2	5.61725220E+2	5.40949707E+2	5.04371277E+2	6.24719299E+2	7.31033203E+2	7.91427734E+2	1.05926294E+3	1.14195349E+3	1.11782983E+3	9.81224854E+2	8.16130188E+2	4.60149078E+2	0.00000000E+0
423.00	2.27448755E+3	2.00286658E+3	1.52630273E+3	7.78024902E+2	5.48026306E+2	4.71024689E+2	6.11153381E+2	5.51025635E+2	6.99757080E+2	7.58794434E+2	9.13527161E+2	1.02372522E+3	1.02631201E+3	9.34708557E+2	7.41720215E+2	4.37535950E+2	0.00000000E+0
424.00	2.10625537E+3	1.95483984E+3	1.51654297E+3	7.97554443E+2	6.27682556E+2	5.23095947E+2	4.66165161E+2	6.50369263E+2	6.00760254E+2	8.31893311E+2	9.39490234E+2	9.62734863E+2	1.05481421E+3	9.08648438E+2	6.13763672E+2	3.79571350E+2	0.00000000E+0
425.00	2.01475098E+3	1.91803394E+3	1.41871777E+3	7.63468567E+2	5.21496216E+2	4.14100281E+2	4.86000366E+2	4.04769592E+2	6.08888062E+2	8.11233826E+2	8.77591431E+2	8.27338135E+2	9.16882019E+2	8.78158386E+2	6.97049011E+2	3.44127930E+2	0.00000000E+0
426.00	1.73690063E+3	1.87254260E+3	1.29415991E+3	7.24132507E+2	5.01376740E+2	4.38255463E+2	3.92313171E+2	5.48641541E+2	5.69160400E+2	7.01778076E+2	9.07273987E+2	8.58443848E+2	9.23864929E+2	8.52743652E+2	6.45845032E+2	4.08207581E+2	0.00000000E+0
427.00	1.89705322E+3	1.80706982E+3	1.38055554E+3	7.16845764E+2	6.38215149E+2	4.76760437E+2	3.91025299E+2	4.90402130E+2	6.11215942E+2	6.67132080E+2	7.60202026E+2	9.07984314E+2	9.98927673E+2	8.07106079E+2	6.06521729E+2	3.73154602E+2	0.00000000E+0
428.00	1.77126526E+3	1.62518555E+3	1.16390430E+3	7.10114624E+2	5.97427307E+2	4.48676514E+2	4.99291107E+2	6.58296204E+2	5.66173828E+2	6.39093689E+2	8.50060303E+2	8.20487183E+2	8.49787170E+2	8.24938171E+2	6.07443848E+2	3.38793823E+2	0.00000000E+0
429.00	1.93868835E+3	1.65916296E+3	1.04402881E+3	6.85870117E+2	5.42200317E+2	3.69953522E+2	4.93200867E+2	4.62291534E+2	5.62702454E+2	7.17805847E+2	7.09524048E+2	7.85291931E+2	7.88904785E+2	7.48460205E+2	6.41269958E+2	3.55637482E+2	0.00000000E+0
430.00	1.89091284E+3	1.59357239E+3	1.18070996E+3	6.76672607E+2	5.37858887E+2	4.12798462E+2	4.38645721E+2	4.62724762E+2	5.17521484E+2	7.12243774E+2	7.15480591E+2	8.31245056E+2	8.86833557E+2	7.49030579E+2	6.13269836E+2	3.99838593E+2	0.00000000E+0
431.00	1.70715039E+3	1.51726355E+3	1.06888855E+3	7.16168762E+2	5.09561096E+2	3.71563873E+2	4.39334290E+2	4.87713409E+2	4.86483215E+2	6.17913574E+2	6.91358948E+2	8.03280518E+2	8.19952515E+2	7.09424744E+2	5.69052917E+2	3.53011139E+2	0.00000000E+0
432.00	1.76061169E+3	1.58946655E+3	1.02847363E+3	6.31555725E+2	4.62593628E+2	4.23070190E+2	4.73711853E+2	4.04762878E+2	5.44861633E+2	5.09557770E+2	6.60423767E+2	7.59004211E+2	7.95531250E+2	6.98354431E+2	5.39025330E+2	3.21728851E+2	0.00000000E+0
433.00	1.69599133E+3	1.45501489E+3	1.03169751E+3	6.39159241E+2	4.45993225E+2	3.78486725E+2	3.93201141E+2	4.83158813E+2	5.28789490E+2	5.45611572E+2	6.86869751E+2	7.00211670E+2	7.90204834E+2	6.79331543E+2	5.37349609E+2	3.25106293E+2	0.00000000E+0
434.00	1.54199207E+3	1.50660608E+3	1.05559851E+3	6.27862122E+2	4.26524292E+2	4.14434845E+2	3.94147583E+2	3.96941284E+2	5.31962097E+2	5.39786194E+2	6.62470093E+2	7.61107727E+2	7.35059509E+2	5.87647949E+2	5.36886780E+2	3.22568237E+2	0.00000000E+0
435.00	1.44564319E+3	1.49332349E+3	8.83918579E+2	6.66482971E+2	5.04460907E+2	3.70740051E+2	4.18088348E+2	4.11790070E+2	4.99484924E+2	5.93197754E+2	6.47146545E+2	7.14556335E+2	7.03359741E+2	6.77788574E+2	5.00086487E+2	3.25157196E+2	0.00000000E+0
436.00	1.60882947E+3	1.32327966E+3	1.08111230E+3	5.73623291E+2	4.49166992E+2	3.84651398E+2	3.51703247E+2	4.24555054E+2	4.50856049E+2	5.36081665E+2	5.78905884E+2	6.18037720E+2	6.51920227E+2	6.35362305E+2	4.85804932E+2	2.64731232E+2	0.00000000E+0
437.00	1.69409973E+3	1.17927502E+3	9.34480225E+2	5.63090332E+2	4.78666962E+2	4.36452179E+2	3.62986023E+2	3.49211456E+2	5.15293274E+2	5.17704224E+2	5.58844055E+2	6.01413391E+2	6.56750305E+2	5.70509644E+2	4.98035675E+2	3.16467834E+2	0.00000000E+0
438.00	2.32290332E+3	1.25004968E+3	8.50473083E+2	5.39710083E+2	4.11423553E+2	3.56902496E+2	3.73529724E+2	4.15029510E+2	4.61233826E+2	4.65200439E+2	5.57012512E+2	6.29989380E+2	6.45482422E+2	5.74312378E+2	4.65119324E+2	2.76535767E+2	0.00000000E+0
439.00	4.54121240E+3	1.21112683E+3	9.32454895E+2	5.17488037E+2	4.58502655E+2	3.78571564E+2	3.59617310E+2	3.26563354E+2	4.16926483E+2	3.76256134E+2	4.93743103E+2	5.79722595E+2	6.11973694E+2	5.53557434E+2	4.66639130E+2	3.01889648E+2	0.00000000E+0
440.00	9.49608594E+3	1.11042078E+3	8.07390076E+2	5.53505859E+2	4.32816376E+2	3.74738251E+2	3.92078430E+2	3.42001099E+2	5.68279602E+2	4.83712555E+2	5.38998230E+2	5.64529724E+2	6.03821594E+2	5.52480469E+2	4.20934692E+2	2.38249527E+2	0.00000000E+0
441.00	1.89200176E+4	1.14430530E+3	8.57150818E+2	5.75905090E+2	3.94357880E+2	3.85726074E+2	4.03093506E+2	3.12882660E+2	5.06791443E+2	4.06559784E+2	5.06314667E+2	5.69391296E+2	6.03216919E+2	5.30720581E+2	4.41627197E+2	2.68222748E+2	0.00000000E+0
442.00	2.91558613E+4	1.01604639E+3	7.31361877E+2	5.43856079E+2	4.39502472E+2	4.28534058E+2	3.54171875E+2	3.75110077E+2	3.99263458E+2	4.68736694E+2	4.70330811E+2	5.55041443E+2	5.37292969E+2	5.51204834E+2	3.81210144E+2	2.64873718E+2	0.00000000E+0
443.00	3.74839688E+4	1.12253796E+3	7.73363159E+2	5.36090393E+2	4.13918335E+2	3.69464478E+2	3.51216278E+2	3.41427094E+2	3.47821564E+2	4.18526947E+2	4.43472321E+2	4.61442078E+2	5.08199738E+2	4.58672485E+2	4.03119385E+2	2.50667633E+2	0.00000000E+0
444.00	4.27035313E+4	1.09422961E+3	7.44972961E+2	6.41366394E+2	3.81552216E+2	4.40246460E+2	2.74705811E+2	3.12270294E+2	3.49443420E+2	4.13787476E+2	5.11060455E+2	4.22486298E+2	5.98838074E+2	4.97084137E+2	4.02491760E+2	2.48906357E+2	0.00000000E+0
445.00	4.22992344E+4	1.12474304E+3	7.86860046E+2	4.90095184E+2	3.69011414E+2	3.57014069E+2	3.43488892E+2	3.68783142E+2	4.15827820E+2	3.49958344E+2	4.42313873E+2	5.82677917E+2	5.33342468E+2	4.56486481E+2	4.30485840E+2	2.54896088E+2	0.00000000E+0
446.00	3.66027852E+4	1.12436938E+3	7.14658569E+2	4.73955566E+2	4.36942871E+2	3.62185089E+2	4.28285156E+2	3.25009705E+2	3.48872620E+2	4.02908966E+2	4.48417847E+2	4.67285004E+2	4.85803589E+2	4.40572357E+2	3.81897766E+2	2.54139084E+2	0.00000000E+0
447.00	2.77165176E+4	1.35582056E+3	7.42646545E+2	5.04823181E+2	3.44950409E+2	4.10390076E+2	3.17791962E+2	3.51506104E+2	3.25455963E+2	4.24881897E+2	4.59207733E+2	5.01106873E+2	4.69785492E+2	3.90283508E+2	3.92570099E+2	2.56577362E+2	0.00000000E+0
448.00	1.75834199E+4	2.76936182E+3	8.39287415E+2	4.80721130E+2	3.57954315E+2	3.20079254E+2	3.17157288E+2	3.25344879E+2	3.03272675E+2	3.44885864E+2	4.49608795E+2	4.47086456E+2	5.34301453E+2	3.82095825E+2	3.56445709E+2	2.25211334E+2	0.00000000E+0
449.00	9.98531348E+3	6.61738330E+3	7.16705627E+2	4.89824860E+2	3.19502808E+2	4.01178009E+2	3.56714478E+2	3.01940125E+2	3.33743866E+2	4.10823608E+2	4.02174072E+2	4.15965607E+2	4.61822571E+2	4.10858215E+2	3.41249054E+2	2.25334961E+2	0.00000000E+0
450.00	5.00226563E+3	1.40893643E+4	7.15940002E+2	4.93423492E+2	3.89467804E+2	3.21646210E+2	3.39579193E+2	3.77860840E+2	2.67856476E+2	3.44563293E+2	4.06325500E+2	4.44999756E+2	4.78570343E+2	4.28225891E+2	3.48398438E+2	1.92791534E+2	0.00000000E+0
451.00	2.70451392E+3	2.30808438E+4	7.00263794E+2	5.63841614E+2	3.19257538E+2	3.29284760E+2	2.89825531E+2	2.75527527E+2	3.49873016E+2	3.17008667E+2	4.70113251E+2	3.99214172E+2	4.19354156E+2	3.84574371E+2	3.08513123E+2	1.90851257E+2	0.00000000E+0
452.00	1.73054089E+3	3.46945469E+4	8.07831360E+2	4.75098022E+2	3.38565948E+2	3.47837799E+2	3.30529236E+2	3.30912079E+2	2.92917145E+2	3.60772339E+2	3.87630127E+2	3.87837219E+2	5.21428833E+2	3.52011414E+2	3.07703125E+2	1.96332672E+2	0.00000000E+0
453.00	1.30151990E+3	4.36626719E+4	8.48996521E+2	5.46808472E+2	3.54480072E+2	2.96449738E+2	2.96478271E+2	3.59176819E+2	2.97998871E+2	4.11511749E+2	3.82164703E+2	3.39368622E+2	4.18035675E+2	3.72080444E+2	3.05571198E+2	1.89968643E+2	0.00000000E+0
454.00	1.21398267E+3	4.81370352E+4	7.76544067E+2	4.29187225E+2	3.75824036E+2	3.44285370E+2	2.51107040E+2	3.69664795E+2	3.17857788E+2	2.98692169E+2	2.90770782E+2	4.30129669E+2	3.73044159E+2	3.31928284E+2	3.28973541E+2	2.02270157E+2	0.00000000E+0
455.00	1.16580786E+3	4.72184453E+4	7.59410400E+2	4.89701202E+2	3.02702545E+2	3.77844269E+2	2.73354919E+2	3.12832184E+2	3.16944550E+2	3.48862122E+2	3.65197266E+2	3.92313629E+2	3.26944092E+2	3.85919922E+2	2.52006424E+2	1.98354813E+2	0.00000000E+0
456.00	1.04865674E+3	3.85540039E+4	7.44272156E+2	4.35963165E+2	4.55305023E+2	4.51149048E+2	2.32371994E+2	2.78614868E+2	2.13633484E+2	3.49016144E+2	3.34462067E+2	3.63441956E+2	3.89804840E+2	3.75503448E+2	3.26576080E+2	2.11291626E+2	0.00000000E+0
457.00	9.68213440E+2	2.84882695E+4	1.30764563E+3	4.94131653E+2	3.72939941E+2	3.03034302E+2	2.46525345E+2	2.87886536E+2	2.76492310E+2	2.25156448E+2	3.02266479E+2	3.25326752E+2	3.50627045E+2	3.50080566E+2	2.88626984E+2	1.97573242E+2	0.00000000E+0
458.00	7.88779419E+2	1.80041738E+4	3.05790039E+3	4.60997314E+2	3.72602325E+2	3.23049805E+2	2.74738953E+2	2.63832184E+2	3.24147888E+2	3.43150330E+2	3.12939972E+2	3.52975769E+2	2.96042786E+2	3.44325836E+2	2.69193695E+2	1.77662537E+2	0.00000000E+0
459.00	9.34726685E+2	9.99111621E+3	7.83663037E+3	5.21958923E+2	3.33078949E+2	3.30799683E+2	2.49282608E+2	3.71907745E+2	2.17951614E+2	2.66406677E+2	3.09300598E+2	3.40481720E+2	3.22090302E+2	3.50101746E+2	2.65645447E+2	1.70353134E+2	0.00000000E+0
460.00	9.70965515E+2	4.93716211E+3	1.59280791E+4	4.87318756E+2	3.76573700E+2	2.49372742E+2	2.50582169E+2	2.84773254E+2	2.56238861E+2	2.34330933E+2	3.37486572E+2	3.31047668E+2	3.72092651E+2	3.29888580E+2	2.24626160E+2	1.86005020E+2	0.00000000E+0
461.00	9.13012085E+2	2.40704224E+3	2.65290156E+4	4.41493744E+2	3.09685516E+2	3.37582184E+2	2.00356110E+2	3.48418549E+2	2.42536743E+2	2.64397034E+2	2.96637451E+2	3.81976257E+2	3.43961548E+2	3.21278137E+2	2.36716003E+2	2.18372910E+2	0.00000000E+0
462.00	8.08069092E+2	1.52279785E+3	3.94222461E+4	5.28182800E+2	3.30638763E+2	3.44187500E+2	2.86127747E+2	2.62036530E+2	3.01840607E+2	2.97719818E+2	2.73951080E+2	2.87030548E+2	3.55349518E+2	3.27038330E+2	2.55574478E+2	1.82216751E+2	0.00000000E+0
463.00	8.62472351E+2	1.01968872E+3	5.00571094E+4	4.66751373E+2	3.66084351E+2	2.69339935E+2	2.59558716E+2	2.03012573E+2	2.97210266E+2	2.69920013E+2	3.40218750E+2	2.86827850E+2	3.15147186E+2	2.83821747E+2	2.00190414E+2	1.44841309E+2	0.00000000E+0
464.00	7.81067810E+2	9.58981812E+2	5.29634688E+4	5.82759155E+2	3.79413483E+2	2.87373444E+2	3.30634338E+2	2.19173950E+2	3.10312164E+2	2.62913818E+2	2.42366821E+2	2.75407257E+2	3.55390656E+2	2.74514618E+2	2.19160568E+2	1.80194046E+2	0.00000000E+0
465.00	8.31771606E+2	1.00185767E+3	5.05821680E+4	5.53656677E+2	3.45200806E+2	3.13547272E+2	2.25608139E+2	2.68867950E+2	2.68532440E+2	2.69166565E+2	2.85594666E+2	2.81521454E+2	2.69475739E+2	2.69265381E+2	2.14736359E+2	1.45974289E+2	0.00000000E+0
466.00	7.54372192E+2	8.24466187E+2	4.05713828E+4	6.14589905E+2	3.27786102E+2	2.83660217E+2	3.11804352E+2	2.25826508E+2	2.69266418E+2	2.65264252E+2	3.09078613E+2	3.23486450E+2	3.54405914E+2	2.93722168E+2	2.37201614E+2	1.54283417E+2	0.00000000E+0
467.00	7.41389282E+2	8.23807983E+2	2.95909961E+4	1.30237402E+3	3.74515900E+2	2.61015625E+2	1.76496719E+2	2.08469986E+2	2.72883728E+2	3.17672089E+2	3.03921997E+2	2.83391357E+2	2.69443817E+2	2.62702789E+2	2.17500214E+2	1.52517731E+2	0.00000000E+0
468.00	7.71917847E+2	8.54543335E+2	1.79799629E+4	3.60863965E+3	3.26682709E+2	2.56303772E+2	2.63103790E+2	3.32019196E+2	2.62186096E+2	2.38903488E+2	2.38553818E+2	2.61408813E+2	2.86566620E+2	2.50058365E+2	2.06338272E+2	1.76777802E+2	0.00000000E+0
469.00	7.23356812E+2	6.80119812E+2	9.26879297E+3	9.50401660E+3	3.77135895E+2	2.60355896E+2	3.01957764E+2	2.20533005E+2	3.46323792E+2	2.54989487E+2	2.48717422E+2	2.55832855E+2	2.62615234E+2	2.57097778E+2	2.03536453E+2	1.43671188E+2	0.00000000E+0
470.00	7.51397705E+2	7.33423340E+2	4.13478662E+3	1.97305293E+4	4.41446960E+2	3.81195984E+2	1.90656311E+2	2.60629974E+2	2.31021774E+2	2.32578400E+2	2.26180634E+2	2.24404816E+2	3.07140137E+2	2.15423965E+2	1.82954819E+2	1.40500870E+2	0.00000000E+0
471.00	7.68715942E+2	7.59487244E+2	1.91576770E+3	3.23718672E+4	4.07233551E+2	2.84146149E+2	3.06404144E+2	1.85525711E+2	2.60827911E+2	2.72830750E+2	2.22299515E+2	2.50414825E+2	2.23072662E+2	2.32523346E+2	2.13263168E+2	1.45159378E+2	0.00000000E+0
472.00	9.44492554E+2	8.22887756E+2	1.28225598E+3	4.59631758E+4	3.53996002E+2	3.46996399E+2	2.32403763E+2	1.95741135E+2	2.18350967E+2	2.88692780E+2	2.22703308E+2	2.86127930E+2	2.64013672E+2	2.20724258E+2	1.83146896E+2	1.31350525E+2	0.00000000E+0
473.00	1.33982471E+3	6.40789795E+2	1.08448389E+3	5.47687227E+4	4.54835999E+2	2.80972198E+2	2.29274551E+2	2.04550369E+2	2.99763153E+2	2.76594849E+2	2.44026489E+2	2.30419250E+2	2.14195313E+2	2.21447464E+2	1.88842468E+2	1.35781845E+2	0.00000000E+0
474.00	1.86788489E+3	5.97593628E+2	9.18530762E+2	5.85474141E+4	4.19085052E+2	3.21337036E+2	2.48256149E+2	2.42701263E+2	2.45777924E+2	2.23768509E+2	2.21937195E+2	1.81041214E+2	2.54029556E+2	2.20935806E+2	1.82259903E+2	1.58136154E+2	0.00000000E+0
475.00	2.75614966E+3	6.11325928E+2	7.68938782E+2	5.19675508E+4	5.09504639E+2	2.95908905E+2	3.06135834E+2	2.38394836E+2	2.33728561E+2	2.38189194E+2	2.02554703E+2	2.19453705E+2	2.76747253E+2	2.38169662E+2	1.82353760E+2	1.41981369E+2	0.00000000E+0
476.00	4.26210205E+3	5.74580078E+2	7.88911682E+2	4.17529609E+4	6.52271729E+2	3.43281311E+2	2.56425476E+2	2.54138748E+2	2.30197342E+2	2.50841293E+2	2.25226501E+2	2.17048279E+2	2.55648148E+2	2.44983398E+2	1.72008667E+2	1.08322479E+2	0.00000000E+0
477.00	5.36413037E+3	5.84724731E+2	5.89537964E+2	2.86179570E+4	1.14349451E+3	2.97834625E+2	2.11092148E+2	2.23008484E+2	1.96559998E+2	1.88674545E+2	2.10711166E+2	1.71550888E+2	2.14804550E+2	2.27819412E+2	1.83980988E+2	1.53919724E+2	0.00000000E+0
478.00	6.60330078E+3	6.79579285E+2	6.41403625E+2	1.71757773E+4	3.75166040E+3	2.75440216E+2	2.62709747E+2	2.24134735E+2	1.90094467E+2	1.99340500E+2	2.10444672E+2	2.20770798E+2	2.61947693E+2	2.01497437E+2	1.61944122E+2	8.56834259E+1	0.00000000E+0
479.00	7.80186084E+3	6.08388306E+2	6.14808105E+2	8.15817529E+3	9.42797070E+3	2.93881744E+2	3.17095459E+2	2.28275421E+2	1.61463394E+2	1.54864502E+2	1.98622162E+2	2.00935287E+2	2.43585617E+2	2.27881973E+2	1.82312332E+2	1.60102600E+2	0.00000000E+0
480.00	8.32855078E+3	5.20055298E+2	5.17451050E+2	3.57572314E+3	1.97616152E+4	4.32129730E+2	3.08042694E+2	2.38978561E+2	1.99787186E+2	2.01324844E+2	1.83812653E+2	1.68678665E+2	2.10086639E+2	1.97499283E+2	1.43970566E+2	9.55957031E+1	0.00000000E+0
481.00	8.31089355E+3	5.97081665E+2	5.30818237E+2	1.71208130E+3	3.26395352E+4	3.37205841E+2	2.20777069E+2	1.99889969E+2	2.31602936E+2	1.73169312E+2	2.64354584E+2	2.48363373E+2	2.52371689E+2	1.92916748E+2	1.50895920E+2	1.51336090E+2	0.00000000E+0
482.00	7.68079834E+3	5.06166595E+2	5.12673828E+2	1.11296423E+3	4.48386797E+4	3.33141479E+2	2.44317123E+2	1.66576172E+2	3.04265350E+2	1.73017609E+2	2.56905579E+2	1.95205826E+2	2.25460510E+2	1.89165054E+2	1.44822357E+2	1.14399345E+2	0.00000000E+0
483.00	6.52174121E+3	6.85180298E+2	5.39911316E+2	7.59251587E+2	5.36110117E+4	3.23895172E+2	1.82044876E+2	2.50215332E+2	1.38074341E+2	1.95464340E+2	2.72975342E+2	1.85318344E+2	1.93126236E+2	1.87587845E+2	1.54398590E+2	1.11084190E+2	0.00000000E+0
484.00	5.26512500E+3	1.09385156E+3	5.46324097E+2	7.54537170E+2	5.69209375E+4	4.13365051E+2	2.48307327E+2	2.40171799E+2	2.12867630E+2	1.79115433E+2	2.07764984E+2	2.02642410E+2	2.34039047E+2	1.97136765E+2	1.29823303E+2	1.09087730E+2	0.00000000E+0
485.00	3.66878833E+3	1.38084619E+3	4.55654877E+2	6.16812988E+2	5.12083008E+4	5.08115631E+2	2.43736603E+2	2.58407623E+2	2.07918854E+2	1.46176636E+2	2.06207535E+2	1.97299088E+2	2.20851761E+2	1.65635574E+2	1.55213104E+2	1.20489990E+2	0.00000000E+0
486.00	2.70829346E+3	2.21312158E+3	3.93798889E+2	5.04623657E+2	4.03381172E+4	4.76300293E+2	2.85657532E+2	2.59037750E+2	1.74115677E+2	1.38674377E+2	1.73195755E+2	1.88224045E+2	2.06982803E+2	2.00470505E+2	1.34691986E+2	6.46194382E+1	0.00000000E+0
487.00	1.85578113E+3	3.10730200E+3	4.83685852E+2	5.53037842E+2	2.69841602E+4	1.30447070E+3	2.98262115E+2	2.97280792E+2	2.44946869E+2	1.72490646E+2	1.92208939E+2	1.61496368E+2	1.98957840E+2	1.82125244E+2	1.21780182E+2	1.12950089E+2	0.00000000E+0
488.00	1.30473218E+3	4.53235107E+3	5.23149841E+2	5.01208252E+2	1.63757051E+4	4.36239404E+3	2.61261322E+2	1.85361420E+2	2.56179810E+2	1.53391922E+2	1.68558884E+2	1.97220657E+2	2.04669846E+2	1.83730286E+2	1.20692322E+2	9.40699158E+1	0.00000000E+0
489.00	8.88310669E+2	5.70353418E+3	3.87692047E+2	5.71686035E+2	8.06743896E+3	9.89670215E+3	2.17822372E+2	2.64497955E+2	2.27982758E+2	1.99152115E+2	1.84004990E+2	1.93780991E+2	2.10537949E+2	1.67043198E+2	1.28404388E+2	9.53231659E+1	0.00000000E+0
490.00	7.43107544E+2	6.74789209E+3	3.91963104E+2	4.03717072E+2	3.50187915E+3	2.01189434E+4	2.22129745E+2	2.22875000E+2	1.79312515E+2	1.88309387E+2	1.64947464E+2	2.08161743E+2	1.95974976E+2	1.66018753E+2	1.23627922E+2	8.52995148E+1	0.00000000E+0
491.00	5.66926880E+2	7.13927832E+3	4.86103271E+2	4.36138824E+2	1.52591174E+3	3.27529883E+4	2.90285675E+2	2.09371948E+2	2.33735992E+2	1.20690857E+2	1.74251831E+2	1.61366348E+2	2.04747482E+2	2.04232971E+2	1.00992653E+2	1.03548592E+2	0.00000000E+0
492.00	4.53926727E+2	7.75808447E+3	4.18774567E+2	5.35607666E+2	9.34411560E+2	4.45283008E+4	3.59080780E+2	2.20197388E+2	1.95760529E+2	1.45789322E+2	1.34010757E+2	1.95518463E+2	1.78703445E+2	1.99221268E+2	1.65781128E+2	9.59304657E+1	0.00000000E+0
493.00	3.66177643E+2	7.39223145E+3	5.09157623E+2	3.39259460E+2	7.51067749E+2	5.21129102E+4	2.80870850E+2	2.53559082E+2	2.44174454E+2	1.55169022E+2	2.09119110E+2	1.56234131E+2	1.90684464E+2	1.82954819E+2	1.28503937E+2	1.23401024E+2	0.00000000E+0
494.00	4.32262695E+2	6.59281787E+3	5.25031311E+2	4.51173553E+2	7.37253540E+2	5.32266289E+4	4.33017853E+2	2.23284012E+2	2.44777054E+2	1.92404755E+2	1.80844437E+2	1.59375687E+2	1.58368317E+2	1.45465439E+2	1.17813988E+2	8.86216049E+1	0.00000000E+0
495.00	3.64286316E+2	5.23660400E+3	7.29730652E+2	3.85255646E+2	6.68224915E+2	4.76779570E+4	4.32765839E+2	3.31191315E+2	2.14299255E+2	1.61737228E+2	1.13348015E+2	1.39410095E+2	1.51912704E+2	1.61466888E+2	1.41607391E+2	8.88647614E+1	0.00000000E+0
496.00	3.69308594E+2	4.32195166E+3	1.08563586E+3	3.79357849E+2	3.87309296E+2	3.64028750E+4	4.60986206E+2	2.62012451E+2	2.18342957E+2	1.47843216E+2	1.81795273E+2	1.39467529E+2	1.70845520E+2	1.83528229E+2	1.32091644E+2	7.31672287E+1	0.00000000E+0
497.00	2.93317596E+2	3.00527124E+3	1.60828894E+3	3.44992432E+2	4.89983612E+2	2.43378926E+4	1.39449268E+3	2.43059387E+2	2.39034943E+2	1.36302689E+2	2.11741119E+2	1.58333008E+2	1.82899475E+2	1.74986572E+2	1.38617905E+2	1.06695190E+2	0.00000000E+0
498.00	3.63420044E+2	2.07234009E+3	2.56031543E+3	3.52809570E+2	4.43793701E+2	1.40102236E+4	4.33416357E+3	2.01203796E+2	1.44889847E+2	1.36678177E+2	1.56620956E+2	1.99830048E+2	1.34805695E+2	1.70995316E+2	1.01626411E+2	9.53985443E+1	0.00000000E+0
499.00	3.92859222E+2	1.43814075E+3	3.36047144E+3	4.07796387E+2	4.57763184E+2	6.74616016E+3	1.05165947E+4	2.52244446E+2	1.90571930E+2	1.62515839E+2	1.71402130E+2	1.49304214E+2	1.58982483E+2	1.40331390E+2	1.00877365E+2	7.38550873E+1	0.00000000E+0
500.00	3.52141998E+2	9.87235474E+2	4.54130908E+3	3.55120941E+2	3.99754517E+2	2.72883887E+3	2.07620801E+4	2.56419098E+2	2.08171539E+2	1.31855789E+2	1.71510223E+2	1.76752975E+2	1.47578247E+2	1.40653763E+2	1.03497147E+2	1.04059502E+2	0.00000000E+0
