# Supplementary material for: Fluorescence signatures of SARS-CoV-2 spike S1 proteins and a human ACE-2: excitation-emission maps and fluorescence lifetimes
Source: J Biomed Opt. 2022 May 28;27(5):050501. doi: 10.1117/1.JBO.27.5.050501 (PMC9142794; doi:10.1117/1.JBO.27.5.050501)
Supplement: Supplementary file 6 [file JBO_027_050501_SD006.txt]

Labels	Ex 280.00nm
Type	Emission Scan
Comment
Start	290.00
Stop	600.00
Step	1.00
Excitation Wavelength	280.00
Emission Wavelength (nm)	Signal (a.u.)
290.00	8.94678711E+2
291.00	8.49991516E+2
292.00	9.02689148E+2
293.00	8.62689026E+2
294.00	6.12918701E+2
295.00	1.02100574E+3
296.00	7.67530090E+2
297.00	6.65988342E+2
298.00	8.67168579E+2
299.00	7.15578491E+2
300.00	8.00238892E+2
301.00	7.84445068E+2
302.00	6.87000793E+2
303.00	9.22539368E+2
304.00	8.36983093E+2
305.00	1.12087683E+3
306.00	1.38807239E+3
307.00	2.51097290E+3
308.00	4.16272510E+3
309.00	6.23579590E+3
310.00	8.32964258E+3
311.00	9.13294238E+3
312.00	9.38225977E+3
313.00	7.78770410E+3
314.00	5.82225879E+3
315.00	3.47834717E+3
316.00	2.03828186E+3
317.00	1.20996521E+3
318.00	7.40210571E+2
319.00	6.12415100E+2
320.00	5.39560120E+2
321.00	5.74675476E+2
322.00	4.30799255E+2
323.00	4.46306366E+2
324.00	4.23115753E+2
325.00	3.34873474E+2
326.00	3.86206573E+2
327.00	3.15059143E+2
328.00	2.73058350E+2
329.00	3.34003723E+2
330.00	1.94238037E+2
331.00	2.41818924E+2
332.00	1.92900040E+2
333.00	2.37902695E+2
334.00	1.64796921E+2
335.00	1.97400558E+2
336.00	2.06739395E+2
337.00	2.01494400E+2
338.00	1.89554184E+2
339.00	1.94717422E+2
340.00	9.34069443E+1
341.00	1.50786697E+2
342.00	1.71638901E+2
343.00	1.76070374E+2
344.00	1.02048065E+2
345.00	1.96776520E+2
346.00	1.44990585E+2
347.00	1.26286171E+2
348.00	8.92665329E+1
349.00	5.57048759E+1
350.00	1.04412216E+2
351.00	1.23579765E+2
352.00	1.14293694E+2
353.00	1.30044846E+2
354.00	7.37894897E+1
355.00	5.34631958E+1
356.00	7.42814255E+1
357.00	7.09623184E+1
358.00	8.16578979E+1
359.00	5.29908867E+1
360.00	7.95658493E+1
361.00	4.27565117E+1
362.00	7.79327469E+1
363.00	7.72970657E+1
364.00	4.57094574E+1
365.00	4.09512405E+1
366.00	5.51283340E+1
367.00	7.55084305E+1
368.00	7.25377808E+1
369.00	4.30343552E+1
370.00	5.07849579E+1
371.00	4.23391647E+1
372.00	4.40161057E+1
373.00	4.96103592E+1
374.00	2.75565815E+1
375.00	1.94793930E+1
376.00	4.05978546E+1
377.00	4.01760063E+1
378.00	5.65306473E+1
379.00	2.59964447E+1
380.00	4.04919777E+1
381.00	2.55577106E+1
382.00	4.34781113E+1
383.00	6.29371414E+1
384.00	3.57030144E+1
385.00	4.07841148E+1
386.00	3.00654869E+1
387.00	8.78105736E+0
388.00	5.43371353E+1
389.00	3.14529438E+1
390.00	3.81633110E+1
391.00	8.64467239E+0
392.00	2.05987110E+1
393.00	6.45598145E+1
394.00	4.71870461E+1
395.00	3.83003998E+1
396.00	2.47497463E+1
397.00	4.07331238E+1
398.00	5.32072906E+1
399.00	3.19084187E+1
400.00	3.30813446E+1
401.00	3.73665199E+1
402.00	2.46171455E+1
403.00	1.67184181E+1
404.00	1.05075989E+1
405.00	4.74751625E+1
406.00	2.20556774E+1
407.00	2.63281002E+1
408.00	3.19819317E+1
409.00	3.17363377E+1
410.00	4.99152756E+1
411.00	2.14422379E+1
412.00	3.27341056E+0
413.00	7.32308578E+1
414.00	4.19789963E+1
415.00	3.20596504E+1
416.00	4.31306572E+1
417.00	2.86096478E+1
418.00	3.95626717E+1
419.00	4.40137482E+1
420.00	7.85163212E+0
421.00	9.41756535E+0
422.00	3.13139133E+1
423.00	3.74869118E+1
424.00	3.90041962E+1
425.00	3.73184280E+1
426.00	3.10403271E+1
427.00	2.48200207E+1
428.00	1.55067692E+1
429.00	4.33563881E+1
430.00	2.31718788E+1
431.00	4.32033691E+1
432.00	3.55591660E+1
433.00	3.39536972E+1
434.00	2.00342159E+1
435.00	4.62069321E+0
436.00	3.38487015E+1
437.00	3.22968826E+1
438.00	5.53904114E+1
439.00	1.84953041E+1
440.00	2.31607132E+1
441.00	7.71143675E+0
442.00	2.77415333E+1
443.00	2.77696457E+1
444.00	1.69631500E+1
445.00	3.24718895E+1
446.00	2.01005745E+1
447.00	2.16940002E+1
448.00	5.26707726E+1
449.00	6.19959641E+0
450.00	1.24170141E+1
451.00	1.55739546E+1
452.00	2.02890530E+1
453.00	3.11254158E+1
454.00	5.91454086E+1
455.00	4.68085098E+1
456.00	2.50038872E+1
457.00	0.00000000E+0
458.00	2.66202164E+1
459.00	4.06777763E+1
460.00	2.18934059E+1
461.00	1.88198872E+1
462.00	6.27996683E+0
463.00	3.29919701E+1
464.00	2.68051033E+1
465.00	2.05194740E+1
466.00	3.16495848E+0
467.00	-3.17331266E+0
468.00	3.34049339E+1
469.00	7.97572947E+0
470.00	7.97744179E+0
471.00	2.71322365E+1
472.00	1.59778433E+1
473.00	2.24090252E+1
474.00	8.00250149E+0
475.00	1.59976654E+1
476.00	1.59504967E+1
477.00	1.59605825E+0
478.00	3.19045401E+0
479.00	9.55288219E+0
480.00	4.45124435E+1
481.00	2.22820415E+1
482.00	1.27066708E+1
483.00	-1.58500528E+0
484.00	7.92175245E+0
485.00	6.35435390E+0
486.00	2.53689003E+1
487.00	1.26997004E+1
488.00	9.53841972E+0
489.00	2.54851780E+1
490.00	1.91615734E+1
491.00	1.91999035E+1
492.00	8.04258347E+0
493.00	2.58762379E+1
494.00	3.25068626E+1
495.00	4.73053246E+1
496.00	1.63997135E+1
497.00	2.29707413E+1
498.00	-4.92334652E+0
499.00	2.13964787E+1
500.00	4.95799875E+0
501.00	3.31902542E+1
502.00	8.32315254E+0
503.00	2.67302246E+1
504.00	2.85047188E+1
505.00	3.19733715E+1
506.00	1.17918806E+1
507.00	-3.38181949E+0
508.00	5.08856249E+0
509.00	2.89539986E+1
510.00	3.58831291E+1
511.00	1.02967281E+1
512.00	1.71781425E+1
513.00	-1.72891974E+0
514.00	3.99334145E+1
515.00	1.04505663E+1
516.00	4.01852760E+1
517.00	2.10112610E+1
518.00	1.23260012E+1
519.00	1.59190111E+1
520.00	1.95617619E+1
521.00	1.60903893E+1
522.00	-5.40879393E+0
523.00	-1.81010973E+0
524.00	3.45357437E+1
525.00	7.31327724E+0
526.00	9.15372944E+0
527.00	1.29030285E+1
528.00	3.13828239E+1
529.00	1.66739159E+1
530.00	2.79061871E+1
531.00	2.99198608E+1
532.00	4.89919662E+1
533.00	6.25566750E+1
534.00	4.19483337E+1
535.00	4.01634636E+1
536.00	2.88262959E+1
537.00	5.02876854E+1
538.00	7.19254456E+1
539.00	1.76197739E+1
540.00	1.97056198E+1
541.00	6.13953094E+1
542.00	3.18065701E+1
543.00	4.59943886E+1
544.00	2.41237526E+1
545.00	5.26491585E+1
546.00	4.48307953E+1
547.00	6.57371902E+1
548.00	8.87761002E+1
549.00	5.82352676E+1
550.00	3.33988495E+1
551.00	2.31091499E+1
552.00	5.93405876E+1
553.00	9.18368454E+1
554.00	1.22782028E+2
555.00	1.17071297E+2
556.00	2.43988785E+2
557.00	7.56078613E+2
558.00	1.97852991E+3
559.00	5.11409717E+3
560.00	9.71853027E+3
561.00	1.56483867E+4
562.00	2.12984043E+4
563.00	2.55023613E+4
564.00	2.62771426E+4
565.00	2.28845684E+4
566.00	1.76103418E+4
567.00	1.13570664E+4
568.00	6.27145801E+3
569.00	3.25254761E+3
570.00	1.40794788E+3
571.00	7.15061523E+2
572.00	3.49133575E+2
573.00	3.46559509E+2
574.00	3.56005066E+2
575.00	3.56162476E+2
576.00	2.54224579E+2
577.00	2.58905334E+2
578.00	2.61075897E+2
579.00	1.99897644E+2
580.00	2.49534363E+2
581.00	2.69764404E+2
582.00	2.26626633E+2
583.00	2.33626755E+2
584.00	2.19282974E+2
585.00	1.92028290E+2
586.00	2.56538696E+2
587.00	2.45146530E+2
588.00	2.58380096E+2
589.00	2.95667603E+2
590.00	2.70142181E+2
591.00	2.77246765E+2
592.00	2.60303406E+2
593.00	2.73342926E+2
594.00	2.50411270E+2
595.00	2.23028061E+2
596.00	2.81981171E+2
597.00	2.20881119E+2
598.00	2.62999817E+2
599.00	2.58818512E+2
600.00	3.28330658E+2
