# Supplementary material for: Fluorescence signatures of SARS-CoV-2 spike S1 proteins and a human ACE-2: excitation-emission maps and fluorescence lifetimes
Source: J Biomed Opt. 2022 May 28;27(5):050501. doi: 10.1117/1.JBO.27.5.050501 (PMC9142794; doi:10.1117/1.JBO.27.5.050501)
Supplement: Supplementary file 7 [file JBO_027_050501_SD007.txt]

Excitation Wavelength 260 nm
Time (ns)	hACE2	S1_fullLength	hACE2+S1_fullLength
0	1	1	0
0.07813	1	5	4
0.15626	7	1	9
0.23439	2	12	4
0.31252	13	18	11
0.39065	19	22	16
0.46878	29	32	27
0.54691	50	57	41
0.62504	57	73	62
0.70317	100	98	99
0.7813	134	134	129
0.85943	172	161	181
0.93756	193	197	196
1.01569	229	240	274
1.09382	258	260	314
1.17195	306	368	373
1.25008	376	397	379
1.32821	384	411	411
1.40634	468	445	463
1.48447	417	442	436
1.5626	424	461	494
1.64073	472	458	459
1.71886	482	437	499
1.79699	500	472	500
1.87512	491	484	480
1.95325	495	500	467
2.03138	426	462	447
2.10951	417	425	465
2.18764	387	447	454
2.26577	427	431	440
2.3439	427	413	426
2.42203	403	406	431
2.50016	342	416	407
2.57829	368	385	380
2.65642	310	361	410
2.73455	305	368	416
2.81268	322	346	386
2.89081	339	356	321
2.96894	322	318	337
3.04707	317	327	334
3.1252	269	306	322
3.20333	270	279	338
3.28146	267	323	302
3.35959	234	295	280
3.43772	231	253	260
3.51585	255	274	270
3.59398	229	257	252
3.67211	210	273	233
3.75024	217	237	222
3.82837	210	238	212
3.9065	187	217	226
3.98463	177	228	213
4.06276	179	210	214
4.14089	154	178	192
4.21902	206	198	192
4.29715	173	183	172
4.37528	146	193	160
4.45341	163	176	186
4.53154	142	179	159
4.60967	139	149	196
4.6878	140	168	143
4.76593	119	143	156
4.84406	121	173	153
4.92219	105	157	159
5.00032	123	187	128
5.07845	120	147	152
5.15658	98	152	137
5.23471	114	117	135
5.31284	101	128	134
5.39097	100	111	104
5.4691	112	136	128
5.54723	95	118	118
5.62536	99	110	120
5.70349	89	148	113
5.78162	110	115	125
5.85975	94	123	109
5.93788	91	106	111
6.01601	87	108	111
6.09414	62	107	105
6.17227	73	106	86
6.2504	81	93	106
6.32853	70	85	92
6.40666	76	95	84
6.48479	73	79	81
6.56292	75	90	69
6.64105	69	92	75
6.71918	62	90	72
6.79731	62	65	84
6.87544	83	89	87
6.95357	79	78	71
7.0317	65	88	77
7.10983	60	91	75
7.18796	58	81	82
7.26609	68	57	71
7.34422	64	64	68
7.42235	49	57	59
7.50048	54	57	68
7.57861	54	77	57
7.65674	58	57	66
7.73487	47	60	59
7.813	33	61	48
7.89113	38	59	46
7.96926	47	68	71
8.04739	43	65	65
8.12552	47	59	47
8.20365	37	69	60
8.28178	41	55	45
8.35991	35	53	62
8.43804	56	56	47
8.51617	43	54	41
8.5943	34	61	44
8.67243	33	56	46
8.75056	28	51	42
8.82869	35	46	40
8.90682	49	44	46
8.98495	36	44	41
9.06308	37	42	45
9.14121	32	40	46
9.21934	40	51	44
9.29747	33	56	43
9.3756	26	35	30
9.45373	26	46	44
9.53186	35	27	32
9.60999	21	36	36
9.68812	15	31	47
9.76625	29	34	38
9.84438	22	37	30
9.92251	25	41	26
10.00064	21	30	22
10.07877	26	40	36
10.1569	26	39	31
10.23503	27	33	23
10.31316	21	26	27
10.39129	19	19	28
10.46942	15	33	26
10.54755	23	37	36
10.62568	28	26	34
10.70381	22	46	20
10.78194	20	26	36
10.86007	22	30	22
10.9382	17	28	32
11.01633	12	31	24
11.09446	28	30	21
11.17259	19	32	29
11.25072	21	36	24
11.32885	22	23	28
11.40698	18	30	24
11.48511	13	23	24
11.56324	20	25	21
11.64137	21	30	23
11.7195	24	24	23
11.79763	19	26	22
11.87576	20	23	19
11.95389	25	26	24
12.03202	11	18	15
12.11015	14	27	20
12.18828	21	25	14
12.26641	17	24	22
12.34454	18	28	14
12.42267	23	24	14
12.5008	17	19	15
12.57893	14	28	13
12.65706	20	27	12
12.73519	18	20	18
12.81332	12	12	17
12.89145	9	17	16
12.96958	14	12	19
13.04771	12	15	20
13.12584	16	15	21
13.20397	15	18	24
13.2821	15	18	10
13.36023	9	18	20
13.43836	12	16	18
13.51649	11	18	16
13.59462	12	15	13
13.67275	10	21	14
13.75088	15	18	9
13.82901	7	9	18
13.90714	15	19	9
13.98527	17	23	13
14.0634	17	30	15
14.14153	11	13	21
14.21966	17	17	16
14.29779	13	10	10
14.37592	9	18	11
14.45405	13	15	8
14.53218	8	18	12
14.61031	15	15	7
14.68844	11	16	14
14.76657	11	10	11
14.8447	16	10	9
14.92283	6	15	9
15.00096	10	12	15
15.07909	7	13	11
15.15722	8	18	8
15.23535	11	13	15
15.31348	11	13	12
15.39161	5	12	5
15.46974	12	16	14
15.54787	7	8	9
15.626	14	15	12
15.70413	15	18	20
15.78226	12	14	12
15.86039	14	17	8
15.93852	12	9	11
16.01665	9	10	9
16.09478	9	13	9
16.17291	9	14	11
16.25104	6	9	12
16.32917	6	9	10
16.4073	6	9	6
16.48543	8	6	10
16.56356	7	15	11
16.64169	6	15	10
16.71982	6	6	12
16.79795	6	12	4
16.87608	5	12	8
16.95421	6	14	3
