# Supplementary material for: Fluorescence signatures of SARS-CoV-2 spike S1 proteins and a human ACE-2: excitation-emission maps and fluorescence lifetimes
Source: J Biomed Opt. 2022 May 28;27(5):050501. doi: 10.1117/1.JBO.27.5.050501 (PMC9142794; doi:10.1117/1.JBO.27.5.050501)
Supplement: Supplementary file 8 [file JBO_027_050501_SD008.txt]

Excitation Wavelength 260 nm
Time (ns)	hACE2	S1_RBD	hACE2+S1RBD
0	2	13	2
0.07813	4	9	3
0.15626	8	13	8
0.23439	10	10	5
0.31252	14	26	10
0.39065	19	12	21
0.46878	27	34	33
0.54691	50	33	34
0.62504	69	65	58
0.70317	86	76	85
0.7813	110	111	105
0.85943	142	168	157
0.93756	176	183	161
1.01569	230	224	237
1.09382	266	297	263
1.17195	333	365	289
1.25008	396	379	342
1.32821	412	410	385
1.40634	430	422	418
1.48447	500	487	417
1.5626	462	464	499
1.64073	488	498	496
1.71886	465	476	471
1.79699	481	492	500
1.87512	496	475	471
1.95325	491	440	467
2.03138	466	500	480
2.10951	425	445	462
2.18764	453	463	438
2.26577	455	418	462
2.3439	446	418	438
2.42203	413	436	394
2.50016	429	371	418
2.57829	403	380	400
2.65642	368	384	373
2.73455	333	365	354
2.81268	362	340	352
2.89081	345	363	344
2.96894	327	337	340
3.04707	329	304	309
3.1252	296	310	330
3.20333	333	300	312
3.28146	296	282	279
3.35959	291	271	284
3.43772	228	272	269
3.51585	251	237	244
3.59398	248	233	247
3.67211	223	214	232
3.75024	209	200	235
3.82837	199	199	212
3.9065	202	171	220
3.98463	191	194	197
4.06276	194	187	195
4.14089	173	198	175
4.21902	185	160	208
4.29715	167	169	168
4.37528	175	167	180
4.45341	157	164	178
4.53154	154	147	159
4.60967	159	148	161
4.6878	132	141	137
4.76593	127	137	136
4.84406	142	144	139
4.92219	141	128	133
5.00032	130	125	139
5.07845	147	123	139
5.15658	121	120	119
5.23471	130	92	94
5.31284	127	90	118
5.39097	131	101	114
5.4691	131	96	133
5.54723	107	110	112
5.62536	92	105	100
5.70349	96	101	114
5.78162	87	76	93
5.85975	103	80	92
5.93788	106	88	98
6.01601	91	74	108
6.09414	82	95	85
6.17227	87	90	90
6.2504	98	81	78
6.32853	86	79	102
6.40666	88	82	80
6.48479	72	65	75
6.56292	79	76	70
6.64105	67	71	75
6.71918	73	68	86
6.79731	72	56	79
6.87544	69	44	67
6.95357	65	61	79
7.0317	69	82	68
7.10983	51	56	63
7.18796	74	63	59
7.26609	62	61	59
7.34422	55	53	60
7.42235	60	62	61
7.50048	56	41	51
7.57861	50	53	55
7.65674	63	46	51
7.73487	54	50	66
7.813	43	44	70
7.89113	52	47	53
7.96926	62	53	52
8.04739	52	53	43
8.12552	44	43	46
8.20365	46	29	60
8.28178	68	42	39
8.35991	45	32	30
8.43804	49	43	48
8.51617	48	28	49
8.5943	34	31	41
8.67243	38	25	46
8.75056	51	30	40
8.82869	53	51	31
8.90682	35	30	52
8.98495	35	40	45
9.06308	45	33	34
9.14121	44	41	29
9.21934	30	27	44
9.29747	35	29	35
9.3756	40	16	24
9.45373	41	36	29
9.53186	26	32	26
9.60999	27	27	33
9.68812	35	30	36
9.76625	26	29	33
9.84438	26	25	25
9.92251	23	31	28
10.00064	27	34	31
10.07877	39	9	26
10.1569	25	21	32
10.23503	35	23	26
10.31316	27	18	21
10.39129	23	21	27
10.46942	29	21	17
10.54755	21	27	17
10.62568	33	27	34
10.70381	27	25	17
10.78194	27	22	20
10.86007	17	24	25
10.9382	23	24	15
11.01633	26	19	22
11.09446	21	17	19
11.17259	31	15	25
11.25072	24	17	23
11.32885	15	17	20
11.40698	15	17	21
11.48511	29	12	16
11.56324	24	21	17
11.64137	28	18	18
11.7195	13	12	12
11.79763	15	19	23
11.87576	19	10	16
11.95389	23	18	20
12.03202	26	18	15
12.11015	13	18	20
12.18828	20	15	10
12.26641	22	21	20
12.34454	16	15	12
12.42267	23	19	23
12.5008	21	20	12
12.57893	26	20	18
12.65706	19	19	24
12.73519	20	19	9
12.81332	19	20	22
12.89145	22	21	14
12.96958	19	21	20
13.04771	14	15	7
13.12584	15	8	9
13.20397	15	14	10
13.2821	16	16	9
13.36023	12	11	19
13.43836	15	19	19
13.51649	10	18	12
13.59462	10	12	12
13.67275	9	15	13
13.75088	15	15	18
13.82901	22	13	13
13.90714	19	13	11
13.98527	15	18	11
14.0634	17	11	13
14.14153	15	17	14
14.21966	9	17	9
14.29779	18	19	13
14.37592	13	12	9
14.45405	16	10	11
14.53218	14	7	9
14.61031	13	16	12
14.68844	10	15	11
14.76657	7	15	8
14.8447	13	15	10
14.92283	16	12	11
15.00096	15	12	10
15.07909	11	10	6
15.15722	9	15	10
15.23535	12	14	12
15.31348	14	12	13
15.39161	15	14	8
15.46974	12	7	9
15.54787	12	8	6
15.626	11	9	10
15.70413	8	11	13
15.78226	16	17	8
15.86039	8	10	11
15.93852	11	14	6
16.01665	8	12	6
16.09478	11	10	7
16.17291	8	7	13
16.25104	13	9	11
16.32917	9	13	6
16.4073	5	12	13
16.48543	2	6	5
16.56356	11	13	8
16.64169	9	5	5
16.71982	13	11	7
16.79795	16	12	7
16.87608	8	9	3
16.95421	7	7	10
